# Supplementary material for: Global patterns of plumage color evolution in island-living passeriform birds
Source: PLoS One. 2023 Dec 15;18(12):e0294338. doi: 10.1371/journal.pone.0294338 (PMC10723677; doi:10.1371/journal.pone.0294338)
Supplement: S1 Dataset — Metadata, with explanation of each column, are included in first tab on spreadsheet. (XLSX) [file pone.0294338.s001.xlsx]

## Sheet: metadata
Column	Explanation	Units/notes
Species	Species name for Jetz et al. 2012, 2014 phylogeny
Family	Taxonomic family name
Sex	0=female, 1=male
Red	Red score from RGB (Dale et al. 2015)
Blue	Blue score from RGB (Dale et al. 2015)
RedChroma	Red chromaticity
BlueChroma	Blue chromaticity
SISID_IUCN	IUCN species identifier
Island_classification	island/mainland classification; 1=island, 0=mainland
Centroid_Range_Long	Range Longitude (UNEP Island Directory)
Centroid_Range_Lat	Range Latitude (UNEP Island Directory)
Island_Long	Island Longitude (UNEP Island Directory)
Island_Lat	Island Latitude (UNEP Island Directory)
Island_Area	Island area (UNEP Island Directory)	km2
NearIsland	Nearest island (UNEP Island Directory)	km
NearGroup	Nearest island group (UNEP Island Directory)	km
NearCont	Nearest continent (UNEP Island Directory)	km
Guild	Guild classifications combined from Pageau et al. 2020
Habitat	Habitat classification from Pageau et al. 2020
Zoogeographical_region	Zoogeographical classification from Pageau et al. 2020
data tab - Data used in analyses
missing taxa tab - Species not included in analyses due to unresolved taxonomy or missing ecological and/or geographical data and their island classification

## Sheet: data
Species	Family	Sex	Red	Blue	RedChroma	BlueChroma	SISID_IUCN	Island_classification	Centroid_Range_Long	Centroid_Range_Lat	Island_Long	Island_Lat	Island_Area	NearIsland	NearGroup	NearCont	Guild	Habitat	Zoogeographical_region
Abroscopus_albogularis	Scotocercidae	0	153.279	102.278	0.380523	0.25391	22715451	0	105.477	24.7929	NA	NA	NA	NA	NA	NA	Invertivore	Dense habitat	Indomalayan
Abroscopus_albogularis	Scotocercidae	1	146.972	100.271	0.377849	0.257784	22715451	0	105.477	24.7929	NA	NA	NA	NA	NA	NA	Invertivore	Dense habitat	Indomalayan
Abroscopus_schisticeps	Scotocercidae	0	195.31	110.044	0.394981	0.222545	22715454	0	95.5846	26.7005	NA	NA	NA	NA	NA	NA	Invertivore	Dense habitat	Indomalayan
Abroscopus_schisticeps	Scotocercidae	1	193.452	108.051	0.396143	0.221263	22715454	0	95.5846	26.7005	NA	NA	NA	NA	NA	NA	Invertivore	Dense habitat	Indomalayan
Abroscopus_superciliaris	Scotocercidae	0	180.502	131.556	0.367868	0.268116	22731005	0	104.525	10.58	NA	NA	NA	NA	NA	NA	Invertivore	Dense habitat	Indomalayan
Abroscopus_superciliaris	Scotocercidae	1	182.145	135.037	0.36527	0.2708	22731005	0	104.525	10.58	NA	NA	NA	NA	NA	NA	Invertivore	Dense habitat	Indomalayan
Acanthagenys_rufogularis	Meliphagidae	0	193.83	159.943	0.36142	0.298234	22704451	0	133.984	-27.0988	NA	NA	NA	NA	NA	NA	Omnivore	Generalist	Australasian
Acanthagenys_rufogularis	Meliphagidae	1	185.852	150.7	0.363751	0.294951	22704451	0	133.984	-27.0988	NA	NA	NA	NA	NA	NA	Omnivore	Generalist	Australasian
Acanthidops_bairdii	Thraupidae	0	137.624	96.7077	0.380127	0.267114	22723128	0	-83.7418	9.77778	NA	NA	NA	NA	NA	NA	NA	NA	NA
Acanthidops_bairdii	Thraupidae	1	103.995	113.466	0.321089	0.350333	22723128	0	-83.7418	9.77778	NA	NA	NA	NA	NA	NA	NA	NA	NA
Acanthisitta_chloris	Acanthisittidae	0	153.975	132.021	0.34929	0.299488	22698577	1	172.191	-42.2472	75.08	38	538.4	25	200	520	Invertivore	Dense habitat	Australasian
Acanthisitta_chloris	Acanthisittidae	1	160.37	127.324	0.355812	0.282493	22698577	1	172.191	-42.2472	75.08	38	538.4	25	200	520	Invertivore	Dense habitat	Australasian
Acanthiza_apicalis	Acanthizidae	0	199.655	176.12	0.35078	0.309432	22731025	0	131.946	-27.6286	NA	NA	NA	NA	NA	NA	Invertivore	Generalist	Australasian
Acanthiza_apicalis	Acanthizidae	1	192.455	163.639	0.355638	0.302388	22731025	0	131.946	-27.6286	NA	NA	NA	NA	NA	NA	Invertivore	Generalist	Australasian
Acanthiza_chrysorrhoa	Acanthizidae	0	190.258	179.995	0.340366	0.322005	22704647	0	135.068	-28.972	NA	NA	NA	NA	NA	NA	Invertivore	Generalist	Australasian
Acanthiza_chrysorrhoa	Acanthizidae	1	196.891	187.201	0.339595	0.322882	22704647	0	135.068	-28.972	NA	NA	NA	NA	NA	NA	Invertivore	Generalist	Australasian
Acanthiza_ewingii	Acanthizidae	0	191.913	157.767	0.361545	0.297216	22704635	1	146.593	-41.9376	137.29	42.64	454.5	13.5	105	325	Invertivore	Dense habitat	Australasian
Acanthiza_ewingii	Acanthizidae	1	186.551	152.684	0.362204	0.296449	22704635	1	146.593	-41.9376	137.29	42.64	454.5	13.5	105	325	Invertivore	Dense habitat	Australasian
Acanthiza_inornata	Acanthizidae	0	195.27	182.947	0.342965	0.321322	22704641	0	116.742	-32.6712	NA	NA	NA	NA	NA	NA	Invertivore	Open habitat	Australasian
Acanthiza_inornata	Acanthizidae	1	193.604	176.653	0.346435	0.316103	22704641	0	116.742	-32.6712	NA	NA	NA	NA	NA	NA	Invertivore	Open habitat	Australasian
Acanthiza_iredalei	Acanthizidae	0	205.121	194.603	0.340609	0.323143	22704644	0	128.951	-31.2156	NA	NA	NA	NA	NA	NA	Invertivore	Dense habitat	Australasian
Acanthiza_iredalei	Acanthizidae	1	201.002	189.272	0.342129	0.322163	22704644	0	128.951	-31.2156	NA	NA	NA	NA	NA	NA	Invertivore	Dense habitat	Australasian
Acanthiza_katherina	Acanthizidae	0	197.512	159.167	0.360962	0.290884	22704627	0	144.849	-17.7592	NA	NA	NA	NA	NA	NA	Invertivore	Dense habitat	Australasian
Acanthiza_katherina	Acanthizidae	1	199.513	163.796	0.359132	0.29484	22704627	0	144.849	-17.7592	NA	NA	NA	NA	NA	NA	Invertivore	Dense habitat	Australasian
Acanthiza_lineata	Acanthizidae	0	183.717	158.708	0.353529	0.305403	22704656	0	147.501	-32.1581	NA	NA	NA	NA	NA	NA	Invertivore	Generalist	Australasian
Acanthiza_lineata	Acanthizidae	1	183.8	152.047	0.359081	0.297046	22704656	0	147.501	-32.1581	NA	NA	NA	NA	NA	NA	Invertivore	Generalist	Australasian
Acanthiza_murina	Acanthizidae	0	184.994	147.97	0.364072	0.291208	22704624	1	145.579	-7.60857	140.5	6	785753	155	155	155	Invertivore	Dense habitat	Australasian
Acanthiza_murina	Acanthizidae	1	185.469	146.603	0.36562	0.289003	22704624	1	145.579	-7.60857	140.5	6	785753	155	155	155	Invertivore	Dense habitat	Australasian
Acanthiza_nana	Acanthizidae	0	202.533	114.456	0.400635	0.226409	22704653	0	146.149	-29.9462	NA	NA	NA	NA	NA	NA	Invertivore	Generalist	Australasian
Acanthiza_nana	Acanthizidae	1	204.054	112.514	0.404312	0.222936	22704653	0	146.149	-29.9462	NA	NA	NA	NA	NA	NA	Invertivore	Generalist	Australasian
Acanthiza_pusilla	Acanthizidae	0	193.236	143.178	0.374668	0.27761	22704630	0	147.722	-32.2411	NA	NA	NA	NA	NA	NA	Invertivore	Generalist	Australasian
Acanthiza_pusilla	Acanthizidae	1	191.316	140.485	0.375169	0.275491	22704630	0	147.722	-32.2411	NA	NA	NA	NA	NA	NA	Invertivore	Generalist	Australasian
Acanthiza_reguloides	Acanthizidae	0	205.52	178.36	0.352394	0.305823	22704638	0	146.674	-29.5876	NA	NA	NA	NA	NA	NA	Invertivore	Generalist	Australasian
Acanthiza_reguloides	Acanthizidae	1	203.55	176.665	0.352141	0.305629	22704638	0	146.674	-29.5876	NA	NA	NA	NA	NA	NA	Invertivore	Generalist	Australasian
Acanthiza_robustirostris	Acanthizidae	0	201.084	194.498	0.337972	0.326902	22704659	0	127.445	-25.8494	NA	NA	NA	NA	NA	NA	Invertivore	Open habitat	Australasian
Acanthiza_robustirostris	Acanthizidae	1	197.133	189.208	0.338945	0.325319	22704659	0	127.445	-25.8494	NA	NA	NA	NA	NA	NA	Invertivore	Open habitat	Australasian
Acanthiza_uropygialis	Acanthizidae	0	213.767	196.285	0.345967	0.317674	22704650	0	134.002	-28.244	NA	NA	NA	NA	NA	NA	Invertivore	Generalist	Australasian
Acanthiza_uropygialis	Acanthizidae	1	211.979	193.04	0.3472	0.316179	22704650	0	134.002	-28.244	NA	NA	NA	NA	NA	NA	Invertivore	Generalist	Australasian
Acanthorhynchus_superciliosus	Meliphagidae	0	167.001	124.934	0.375042	0.28057	22704424	0	117.846	-32.8813	NA	NA	NA	NA	NA	NA	Herbivore	Generalist	Australasian
Acanthorhynchus_superciliosus	Meliphagidae	1	161.215	127.384	0.373551	0.29516	22704424	0	117.846	-32.8813	NA	NA	NA	NA	NA	NA	Herbivore	Generalist	Australasian
Acanthorhynchus_tenuirostris	Meliphagidae	0	167.262	131.898	0.366097	0.288694	22704421	0	147.623	-33.0593	NA	NA	NA	NA	NA	NA	Omnivore	Generalist	Australasian
Acanthorhynchus_tenuirostris	Meliphagidae	1	137.364	105.768	0.372141	0.286542	22704421	0	147.623	-33.0593	NA	NA	NA	NA	NA	NA	Omnivore	Generalist	Australasian
Acanthornis_magna	Acanthizidae	0	185.639	147.661	0.367909	0.292641	22704585	1	146.386	-41.9232	146.5	43.28	837.3	2	2	200	Invertivore	Dense habitat	Australasian
Acanthornis_magna	Acanthizidae	1	181.765	139.645	0.372726	0.286357	22704585	1	146.386	-41.9232	146.5	43.28	837.3	2	2	200	Invertivore	Dense habitat	Australasian
Achaetops_pycnopygius	Macrosphenidae	0	157.669	97.6077	0.400798	0.248121	22714641	0	15.0663	-18.5981	NA	NA	NA	NA	NA	NA	Invertivore	Open habitat	Afrotropical
Achaetops_pycnopygius	Macrosphenidae	1	163.853	101.422	0.400142	0.247682	22714641	0	15.0663	-18.5981	NA	NA	NA	NA	NA	NA	Invertivore	Open habitat	Afrotropical
Acridotheres_albocinctus	Sturnidae	0	92.0833	106.213	0.313877	0.362039	22710943	0	96.028	23.369	NA	NA	NA	NA	NA	NA	Omnivore	Open habitat	Indomalayan
Acridotheres_albocinctus	Sturnidae	1	89.2262	101.658	0.315116	0.35902	22710943	0	96.028	23.369	NA	NA	NA	NA	NA	NA	Omnivore	Open habitat	Indomalayan
Acridotheres_cinereus	Sturnidae	0	167.824	173.356	0.328763	0.339599	22710940	1	121.545	-1.40255	121	2	180681	125	125	700	Invertivore	Water	Indomalayan
Acridotheres_cinereus	Sturnidae	1	149.749	159.524	0.323978	0.345124	22710940	1	121.545	-1.40255	121	2	180681	125	125	700	Invertivore	Water	Indomalayan
Acridotheres_cristatellus	Sturnidae	0	87.0884	101.626	0.30987	0.361596	22710946	0	109.219	26.6686	NA	NA	NA	NA	NA	NA	Omnivore	Open habitat	Indomalayan
Acridotheres_cristatellus	Sturnidae	1	97.6658	109.875	0.314479	0.353792	22710946	0	109.219	26.6686	NA	NA	NA	NA	NA	NA	Omnivore	Open habitat	Indomalayan
Acridotheres_fuscus	Sturnidae	0	130.864	150.716	0.311378	0.358615	22710932	0	85.6116	21.7384	NA	NA	NA	NA	NA	NA	Omnivore	Dense habitat	Indomalayan
Acridotheres_fuscus	Sturnidae	1	134.427	148.722	0.317945	0.351757	22710932	0	85.6116	21.7384	NA	NA	NA	NA	NA	NA	Omnivore	Dense habitat	Indomalayan
Acridotheres_ginginianus	Sturnidae	0	151.97	160.347	0.324692	0.342591	22710929	0	78.1726	25.7836	NA	NA	NA	NA	NA	NA	Omnivore	Water	Indomalayan
Acridotheres_ginginianus	Sturnidae	1	137.879	149.771	0.32002	0.347623	22710929	0	78.1726	25.7836	NA	NA	NA	NA	NA	NA	Omnivore	Water	Indomalayan
Acridotheres_grandis	Sturnidae	0	96.3613	113.696	0.307523	0.362843	103871222	0	101.054	17.7841	NA	NA	NA	NA	NA	NA	Invertivore	Open habitat	Indomalayan
Acridotheres_grandis	Sturnidae	1	85.5713	104.698	0.30146	0.368842	103871222	0	101.054	17.7841	NA	NA	NA	NA	NA	NA	Invertivore	Open habitat	Indomalayan
Acridotheres_tristis	Sturnidae	0	104.203	107.83	0.328695	0.340136	22710921	0	81.7608	26.9698	NA	NA	NA	NA	NA	NA	Omnivore	Generalist	Indomalayan
Acridotheres_tristis	Sturnidae	1	98.5109	102.054	0.328747	0.340572	22710921	0	81.7608	26.9698	NA	NA	NA	NA	NA	NA	Omnivore	Generalist	Indomalayan
Acrobatornis_fonsecai	Furnariidae	0	118.268	124.713	0.327145	0.344973	22724510	0	-39.6458	-15.4166	NA	NA	NA	NA	NA	NA	Invertivore	Dense habitat	Neotropical
Acrobatornis_fonsecai	Furnariidae	1	122.096	128.762	0.326736	0.344574	22724510	0	-39.6458	-15.4166	NA	NA	NA	NA	NA	NA	Invertivore	Dense habitat	Neotropical
Acrocephalus_aedon	Acrocephalidae	0	191.107	165.773	0.347835	0.301724	22714871	0	97.3138	19.0253	NA	NA	NA	NA	NA	NA	NA	NA	NA
Acrocephalus_aedon	Acrocephalidae	1	190.526	169.255	0.344621	0.306146	22714871	0	97.3138	19.0253	NA	NA	NA	NA	NA	NA	NA	NA	NA
Acrocephalus_aequinoctialis	Acrocephalidae	0	184.716	170.766	0.347321	0.321092	22714802	1	-158.432	2.94596	159.37	3.87	33.7	100	1600	5100	Invertivore	Dense habitat	Australasian
Acrocephalus_aequinoctialis	Acrocephalidae	1	187.839	173.991	0.346403	0.320865	22714802	1	-158.432	2.94596	159.37	3.87	33.7	100	1600	5100	Invertivore	Dense habitat	Australasian
Acrocephalus_agricola	Acrocephalidae	0	191.362	166.68	0.350542	0.305329	22714714	0	80.819	23.3349	NA	NA	NA	NA	NA	NA	Invertivore	Water	Palearctic
Acrocephalus_agricola	Acrocephalidae	1	184.593	159.585	0.352092	0.304392	22714714	0	80.819	23.3349	NA	NA	NA	NA	NA	NA	Invertivore	Water	Palearctic
Acrocephalus_arundinaceus	Acrocephalidae	0	168.061	120.298	0.381175	0.272845	104317670	0	18.8559	-4.09272	NA	NA	NA	NA	NA	NA	Invertivore	Water	Palearctic
Acrocephalus_arundinaceus	Acrocephalidae	1	170.871	118.179	0.385225	0.266432	104317670	0	18.8559	-4.09272	NA	NA	NA	NA	NA	NA	Invertivore	Water	Palearctic
Acrocephalus_atyphus	Acrocephalidae	0	183.528	163.854	0.351177	0.313531	22714816	1	-144.127	-16.6064	145.495	15.97	3	55	400	6100	Invertivore	Dense habitat	Australasian
Acrocephalus_atyphus	Acrocephalidae	1	179.152	155.224	0.355124	0.307693	22714816	1	-144.127	-16.6064	145.495	15.97	3	55	400	6100	Invertivore	Dense habitat	Australasian
Acrocephalus_australis	Acrocephalidae	0	175.186	121.511	0.386234	0.267897	22714763	0	137.413	-21.3467	NA	NA	NA	NA	NA	NA	Invertivore	Water	Australasian
Acrocephalus_australis	Acrocephalidae	1	168.041	110	0.394166	0.258023	22714763	0	137.413	-21.3467	NA	NA	NA	NA	NA	NA	Invertivore	Water	Australasian
Acrocephalus_bistrigiceps	Acrocephalidae	0	196.563	170.076	0.350937	0.303648	22714709	0	100.413	17.4078	NA	NA	NA	NA	NA	NA	Invertivore	Water	Palearctic
Acrocephalus_bistrigiceps	Acrocephalidae	1	191.945	161.088	0.354518	0.297526	22714709	0	100.413	17.4078	NA	NA	NA	NA	NA	NA	Invertivore	Water	Palearctic
Acrocephalus_brevipennis	Acrocephalidae	0	196.285	183.737	0.338635	0.316987	22714852	1	-24.2713	15.0152	24.35	15.775	413.5	50	620	620	Invertivore	Generalist	Afrotropical
Acrocephalus_brevipennis	Acrocephalidae	1	192.329	181.217	0.337035	0.317564	22714852	1	-24.2713	15.0152	24.35	15.775	413.5	50	620	620	Invertivore	Generalist	Afrotropical
Acrocephalus_caffer	Acrocephalidae	0	158.902	113.66	0.373908	0.267449	104003523	1	-149.415	-17.6519	149.5	17.63	1068.8	25	400	6000	Invertivore	Dense habitat	Australasian
Acrocephalus_caffer	Acrocephalidae	1	154.943	100.799	0.385268	0.250637	104003523	1	-149.415	-17.6519	149.5	17.63	1068.8	25	400	6000	Invertivore	Dense habitat	Australasian
Acrocephalus_concinens	Acrocephalidae	0	182.364	149.347	0.357366	0.292666	22714719	0	95.7093	23.0569	NA	NA	NA	NA	NA	NA	Invertivore	Water	Indomalayan
Acrocephalus_concinens	Acrocephalidae	1	180.06	149.943	0.355567	0.296096	22714719	0	95.7093	23.0569	NA	NA	NA	NA	NA	NA	Invertivore	Water	Indomalayan
Acrocephalus_dumetorum	Acrocephalidae	0	180.981	169.575	0.340094	0.318659	22714736	0	84.2844	20.4045	NA	NA	NA	NA	NA	NA	Invertivore	Generalist	Palearctic
Acrocephalus_dumetorum	Acrocephalidae	1	178.247	165.825	0.341411	0.317618	22714736	0	84.2844	20.4045	NA	NA	NA	NA	NA	NA	Invertivore	Generalist	Palearctic
Acrocephalus_familiaris	Acrocephalidae	0	184.537	143.394	0.368973	0.286709	22714797	1	-166.828	24.4122	NA	NA	NA	NA	NA	NA	Invertivore	Dense habitat	Nearctic
Acrocephalus_familiaris	Acrocephalidae	1	183.872	144.682	0.367352	0.289056	22714797	1	-166.828	24.4122	NA	NA	NA	NA	NA	NA	Invertivore	Dense habitat	Nearctic
Acrocephalus_gracilirostris	Acrocephalidae	0	180.666	162.93	0.342956	0.309287	22714859	0	29.2282	-14.4419	NA	NA	NA	NA	NA	NA	Invertivore	Water	Afrotropical
Acrocephalus_gracilirostris	Acrocephalidae	1	184.285	168.939	0.341558	0.313114	22714859	0	29.2282	-14.4419	NA	NA	NA	NA	NA	NA	Invertivore	Water	Afrotropical
Acrocephalus_griseldis	Acrocephalidae	0	174.939	145.091	0.361902	0.300154	22714757	0	38.141	-6.689	NA	NA	NA	NA	NA	NA	Invertivore	Water	Afrotropical
Acrocephalus_griseldis	Acrocephalidae	1	178.489	148.219	0.36128	0.30001	22714757	0	38.141	-6.689	NA	NA	NA	NA	NA	NA	Invertivore	Water	Afrotropical
Acrocephalus_kerearako	Acrocephalidae	0	189.247	105.055	0.40529	0.224984	22714821	1	-157.868	-21.3415	157.9	21.94	34.5	200	600	4500	Invertivore	Generalist	Australasian
Acrocephalus_kerearako	Acrocephalidae	1	187.577	107.826	0.4017	0.230913	22714821	1	-157.868	-21.3415	157.9	21.94	34.5	200	600	4500	Invertivore	Generalist	Australasian
Acrocephalus_luscinius	Acrocephalidae	0	167.173	102.796	0.399399	0.245594	103780078	1	144.776	13.4402	144.78	13.42	541	80	500	3000	Invertivore	Generalist	Australasian
Acrocephalus_luscinius	Acrocephalidae	1	172.723	115.197	0.389069	0.259487	103780078	1	144.776	13.4402	144.78	13.42	541	80	500	3000	Invertivore	Generalist	Australasian
Acrocephalus_melanopogon	Acrocephalidae	0	170.681	135.694	0.365132	0.290285	22714693	0	48.7014	34.1081	NA	NA	NA	NA	NA	NA	Invertivore	Water	Palearctic
Acrocephalus_melanopogon	Acrocephalidae	1	179.033	141.1	0.365927	0.288395	22714693	0	48.7014	34.1081	NA	NA	NA	NA	NA	NA	Invertivore	Water	Palearctic
Acrocephalus_mendanae	Acrocephalidae	0	185.656	118.157	0.384416	0.244653	104012371	1	-139.16	-9.83021	139.1	9.78	111.6	40	600	7300	Invertivore	Dense habitat	Australasian
Acrocephalus_mendanae	Acrocephalidae	1	181.801	114.381	0.385425	0.242492	104012371	1	-139.16	-9.83021	139.1	9.78	111.6	40	600	7300	Invertivore	Dense habitat	Australasian
Acrocephalus_newtoni	Acrocephalidae	0	170.874	155.247	0.34033	0.309205	22714865	1	46.699	-19.3823	47.625	16.15	294002	190	335	460	Invertivore	Water	Afrotropical
Acrocephalus_newtoni	Acrocephalidae	1	171.36	158.613	0.338084	0.312935	22714865	1	46.699	-19.3823	47.625	16.15	294002	190	335	460	Invertivore	Water	Afrotropical
Acrocephalus_orinus	Acrocephalidae	0	176.095	117.953	0.389737	0.261057	22729551	0	94.5999	19.8687	NA	NA	NA	NA	NA	NA	Invertivore	Dense habitat	Indomalayan
Acrocephalus_orinus	Acrocephalidae	1	187.156	128.507	0.385261	0.264532	22729551	0	94.5999	19.8687	NA	NA	NA	NA	NA	NA	Invertivore	Dense habitat	Indomalayan
Acrocephalus_paludicola	Acrocephalidae	0	164.265	150.935	0.344066	0.316145	22714696	0	-7.10011	15.5997	NA	NA	NA	NA	NA	NA	Invertivore	Water	Palearctic
Acrocephalus_paludicola	Acrocephalidae	1	177.35	168.867	0.340087	0.323819	22714696	0	-7.10011	15.5997	NA	NA	NA	NA	NA	NA	Invertivore	Water	Palearctic
Acrocephalus_palustris	Acrocephalidae	0	184.912	162.937	0.348699	0.30726	22714741	0	32.8143	-18.2475	NA	NA	NA	NA	NA	NA	Invertivore	Dense habitat	Palearctic
Acrocephalus_palustris	Acrocephalidae	1	189.253	163.729	0.350462	0.303196	22714741	0	32.8143	-18.2475	NA	NA	NA	NA	NA	NA	Invertivore	Dense habitat	Palearctic
Acrocephalus_rehsei	Acrocephalidae	0	178.014	102.612	0.416366	0.240005	22714791	1	166.923	-0.528685	167.29	0.41	20.7	300	700	2800	Invertivore	Dense habitat	Australasian
Acrocephalus_rehsei	Acrocephalidae	1	180.929	108.489	0.410163	0.245944	22714791	1	166.923	-0.528685	167.29	0.41	20.7	300	700	2800	Invertivore	Dense habitat	Australasian
Acrocephalus_rimatarae	Acrocephalidae	0	182.419	153.386	0.357373	0.300495	22714826	1	-152.805	-22.6493	NA	NA	NA	NA	NA	NA	NA	NA	NA
Acrocephalus_rimatarae	Acrocephalidae	1	183.621	154.41	0.357331	0.300486	22714826	1	-152.805	-22.6493	NA	NA	NA	NA	NA	NA	NA	NA	NA
Acrocephalus_rodericanus	Acrocephalidae	0	197.573	164.121	0.349614	0.29042	22714874	1	63.4296	-19.708	63.41	19.7	107.8	650	650	2200	Invertivore	Dense habitat	Afrotropical
Acrocephalus_rodericanus	Acrocephalidae	1	196.014	165.412	0.348176	0.293818	22714874	1	63.4296	-19.708	63.41	19.7	107.8	650	650	2200	Invertivore	Dense habitat	Afrotropical
Acrocephalus_rufescens	Acrocephalidae	0	160.304	142.606	0.344831	0.30676	22714846	0	18.2156	1.25947	NA	NA	NA	NA	NA	NA	Invertivore	Water	Afrotropical
Acrocephalus_rufescens	Acrocephalidae	1	160.64	145.173	0.344334	0.311181	22714846	0	18.2156	1.25947	NA	NA	NA	NA	NA	NA	Invertivore	Water	Afrotropical
Acrocephalus_schoenobaenus	Acrocephalidae	0	199.842	182.11	0.345477	0.314823	22714700	0	19.9656	-0.804999	NA	NA	NA	NA	NA	NA	Invertivore	Generalist	Palearctic
Acrocephalus_schoenobaenus	Acrocephalidae	1	181.366	164.586	0.34641	0.31436	22714700	0	19.9656	-0.804999	NA	NA	NA	NA	NA	NA	Invertivore	Generalist	Palearctic
Acrocephalus_scirpaceus	Acrocephalidae	0	185.537	161.352	0.350865	0.30513	22714722	0	20.2781	-3.55677	NA	NA	NA	NA	NA	NA	Invertivore	Generalist	Widespread
Acrocephalus_scirpaceus	Acrocephalidae	1	192.152	170.435	0.34814	0.308794	22714722	0	20.2781	-3.55677	NA	NA	NA	NA	NA	NA	Invertivore	Generalist	Widespread
Acrocephalus_sechellensis	Acrocephalidae	0	186.625	151.842	0.352602	0.286883	22714882	1	55.7484	-4.308	NA	NA	NA	NA	NA	NA	Invertivore	Dense habitat	Afrotropical
Acrocephalus_sechellensis	Acrocephalidae	1	185.448	151.914	0.351544	0.287977	22714882	1	55.7484	-4.308	NA	NA	NA	NA	NA	NA	Invertivore	Dense habitat	Afrotropical
Acrocephalus_sorghophilus	Acrocephalidae	0	200.031	151.301	0.367273	0.2778	22714704	0	121.478	14.9406	NA	NA	NA	NA	NA	NA	Invertivore	Water	Indomalayan
Acrocephalus_sorghophilus	Acrocephalidae	1	195.438	141.405	0.37303	0.269898	22714704	0	121.478	14.9406	NA	NA	NA	NA	NA	NA	Invertivore	Water	Indomalayan
Acrocephalus_stentoreus	Acrocephalidae	0	178.255	103.861	0.406922	0.237095	22714751	0	82.9455	24.3247	NA	NA	NA	NA	NA	NA	Invertivore	Water	Indomalayan
Acrocephalus_stentoreus	Acrocephalidae	1	176.853	104.362	0.405042	0.239017	22714751	0	82.9455	24.3247	NA	NA	NA	NA	NA	NA	Invertivore	Water	Indomalayan
Acrocephalus_syrinx	Acrocephalidae	0	184.896	133.232	0.38117	0.274663	22714786	1	155.65	6.97207	158.3	6.84	334	20	1350	4500	Invertivore	Open habitat	Australasian
Acrocephalus_syrinx	Acrocephalidae	1	180.798	127.128	0.384982	0.270699	22714786	1	155.65	6.97207	158.3	6.84	334	20	1350	4500	Invertivore	Open habitat	Australasian
Acrocephalus_taiti	Acrocephalidae	0	230.185	222.686	0.338251	0.327232	22714839	1	-128.323	-24.3767	112.78	45.39	111.45	105	305	2255	Invertivore	Dense habitat	Australasian
Acrocephalus_taiti	Acrocephalidae	1	231.453	224.178	0.338148	0.32752	22714839	1	-128.323	-24.3767	112.78	45.39	111.45	105	305	2255	Invertivore	Dense habitat	Australasian
Acrocephalus_tangorum	Acrocephalidae	0	188.919	161.394	0.35262	0.301245	22728387	0	103.47	12.8043	NA	NA	NA	NA	NA	NA	Invertivore	Water	Palearctic
Acrocephalus_tangorum	Acrocephalidae	1	184.664	154.784	0.355404	0.297896	22728387	0	103.47	12.8043	NA	NA	NA	NA	NA	NA	Invertivore	Water	Palearctic
Acrocephalus_vaughani	Acrocephalidae	0	179.45	149.113	0.358102	0.297562	22714832	1	-130.106	-25.0696	NA	NA	NA	NA	NA	NA	Invertivore	Dense habitat	Australasian
Acrocephalus_vaughani	Acrocephalidae	1	170.15	135.607	0.362741	0.289099	22714832	1	-130.106	-25.0696	NA	NA	NA	NA	NA	NA	Invertivore	Dense habitat	Australasian
Acropternis_orthonyx	Rhinocryptidae	0	87.8883	47.2397	0.440202	0.236607	22703554	0	-76.7402	1.59844	NA	NA	NA	NA	NA	NA	Invertivore	Dense habitat	Neotropical
Acropternis_orthonyx	Rhinocryptidae	1	91.9617	46.5944	0.449081	0.227537	22703554	0	-76.7402	1.59844	NA	NA	NA	NA	NA	NA	Invertivore	Dense habitat	Neotropical
Actinodura_egertoni	Leiotrichidae	0	150.54	81.1722	0.426775	0.230121	22716557	0	93.0247	26.1446	NA	NA	NA	NA	NA	NA	Invertivore	Dense habitat	Indomalayan
Actinodura_egertoni	Leiotrichidae	1	153.085	88.7869	0.417815	0.242326	22716557	0	93.0247	26.1446	NA	NA	NA	NA	NA	NA	Invertivore	Dense habitat	Indomalayan
Actinodura_morrisoniana	Leiotrichidae	0	129.567	75.1616	0.42834	0.24848	22716572	1	121.125	23.7959	NA	NA	NA	NA	NA	NA	NA	NA	NA
Actinodura_morrisoniana	Leiotrichidae	1	129.905	77.8678	0.422558	0.25329	22716572	1	121.125	23.7959	NA	NA	NA	NA	NA	NA	NA	NA	NA
Actinodura_nipalensis	Leiotrichidae	0	132.759	84.5161	0.407619	0.259494	22716563	0	86.3934	28.0265	NA	NA	NA	NA	NA	NA	NA	NA	NA
Actinodura_nipalensis	Leiotrichidae	1	133.845	78.3312	0.421722	0.246808	22716563	0	86.3934	28.0265	NA	NA	NA	NA	NA	NA	NA	NA	NA
Actinodura_ramsayi	Leiotrichidae	0	159.084	109.057	0.38768	0.265767	103879269	0	98.0442	19.2275	NA	NA	NA	NA	NA	NA	Invertivore	Dense habitat	Indomalayan
Actinodura_ramsayi	Leiotrichidae	1	171.353	113.272	0.393997	0.260448	103879269	0	98.0442	19.2275	NA	NA	NA	NA	NA	NA	Invertivore	Dense habitat	Indomalayan
Actinodura_sodangorum	Leiotrichidae	0	143.102	82.0464	0.414413	0.237602	22716552	0	107.481	15.4438	NA	NA	NA	NA	NA	NA	Invertivore	Dense habitat	Indomalayan
Actinodura_sodangorum	Leiotrichidae	1	147.462	86.3652	0.41223	0.241434	22716552	0	107.481	15.4438	NA	NA	NA	NA	NA	NA	Invertivore	Dense habitat	Indomalayan
Actinodura_souliei	Leiotrichidae	0	129.371	81.0857	0.404182	0.25333	22716569	0	102.8	26.0153	NA	NA	NA	NA	NA	NA	NA	NA	NA
Actinodura_souliei	Leiotrichidae	1	131.467	83.9701	0.401816	0.256645	22716569	0	102.8	26.0153	NA	NA	NA	NA	NA	NA	NA	NA	NA
Actinodura_waldeni	Leiotrichidae	0	161.39	63.1389	0.478953	0.187376	22716566	0	96.436	25.7794	NA	NA	NA	NA	NA	NA	NA	NA	NA
Actinodura_waldeni	Leiotrichidae	1	153.954	58.4909	0.488906	0.185748	22716566	0	96.436	25.7794	NA	NA	NA	NA	NA	NA	NA	NA	NA
Aegithalos_caudatus	Aegithalidae	0	185.151	178.573	0.339878	0.327803	103871923	0	82.4851	48.6989	NA	NA	NA	NA	NA	NA	Invertivore	Dense habitat	Palearctic
Aegithalos_caudatus	Aegithalidae	1	181.174	175.667	0.338873	0.328573	103871923	0	82.4851	48.6989	NA	NA	NA	NA	NA	NA	Invertivore	Dense habitat	Palearctic
Aegithalos_concinnus	Aegithalidae	0	147.894	101.332	0.389683	0.266997	103870880	0	107.84	27.2363	NA	NA	NA	NA	NA	NA	Invertivore	Dense habitat	Indomalayan
Aegithalos_concinnus	Aegithalidae	1	143.777	101.354	0.386586	0.272518	103870880	0	107.84	27.2363	NA	NA	NA	NA	NA	NA	Invertivore	Dense habitat	Indomalayan
Aegithalos_fuliginosus	Aegithalidae	0	148.546	127.986	0.352143	0.303404	22712024	0	105.43	31.8533	NA	NA	NA	NA	NA	NA	Omnivore	Dense habitat	Indomalayan
Aegithalos_fuliginosus	Aegithalidae	1	144.359	124.406	0.351955	0.303308	22712024	0	105.43	31.8533	NA	NA	NA	NA	NA	NA	Omnivore	Dense habitat	Indomalayan
Aegithalos_iouschistos	Aegithalidae	0	157.567	82.3153	0.42655	0.222836	103871775	0	90.8868	28.1052	NA	NA	NA	NA	NA	NA	Invertivore	Dense habitat	Indomalayan
Aegithalos_iouschistos	Aegithalidae	1	150.12	84.175	0.416261	0.233405	103871775	0	90.8868	28.1052	NA	NA	NA	NA	NA	NA	Invertivore	Dense habitat	Indomalayan
Aegithalos_leucogenys	Aegithalidae	0	140.89	108.931	0.365127	0.282302	22712008	0	71.3362	33.1932	NA	NA	NA	NA	NA	NA	Invertivore	Dense habitat	Indomalayan
Aegithalos_leucogenys	Aegithalidae	1	141.259	112.051	0.362784	0.28777	22712008	0	71.3362	33.1932	NA	NA	NA	NA	NA	NA	Invertivore	Dense habitat	Indomalayan
Aegithalos_niveogularis	Aegithalidae	0	157.785	138.801	0.348408	0.306489	22712016	0	77.6364	31.8638	NA	NA	NA	NA	NA	NA	Invertivore	Dense habitat	Indomalayan
Aegithalos_niveogularis	Aegithalidae	1	158.563	137.028	0.350483	0.302883	22712016	0	77.6364	31.8638	NA	NA	NA	NA	NA	NA	Invertivore	Dense habitat	Indomalayan
Aegithina_lafresnayei	Aegithinidae	0	189.282	52.0402	0.458643	0.126097	22707443	0	102.151	15.2806	NA	NA	NA	NA	NA	NA	Invertivore	Dense habitat	Indomalayan
Aegithina_lafresnayei	Aegithinidae	1	172.17	48.7006	0.458354	0.129651	22707443	0	102.151	15.2806	NA	NA	NA	NA	NA	NA	Invertivore	Dense habitat	Indomalayan
Aegithina_nigrolutea	Aegithinidae	0	218.368	67.4922	0.451728	0.139618	22707436	0	76.9683	24.0961	NA	NA	NA	NA	NA	NA	Invertivore	Dense habitat	Indomalayan
Aegithina_nigrolutea	Aegithinidae	1	162.479	42.563	0.46761	0.122495	22707436	0	76.9683	24.0961	NA	NA	NA	NA	NA	NA	Invertivore	Dense habitat	Indomalayan
Aegithina_tiphia	Aegithinidae	0	194.69	54.2269	0.454555	0.126607	22707433	0	93.4418	15.5377	NA	NA	NA	NA	NA	NA	Invertivore	Dense habitat	Indomalayan
Aegithina_tiphia	Aegithinidae	1	141.472	40.6402	0.463015	0.133009	22707433	0	93.4418	15.5377	NA	NA	NA	NA	NA	NA	Invertivore	Dense habitat	Indomalayan
Aegithina_viridissima	Aegithinidae	0	170.566	51.5981	0.442696	0.133921	22707440	1	108.686	1.06205	NA	NA	NA	NA	NA	NA	Invertivore	Dense habitat	Indomalayan
Aegithina_viridissima	Aegithinidae	1	132.299	55.4833	0.410074	0.171977	22707440	1	108.686	1.06205	NA	NA	NA	NA	NA	NA	Invertivore	Dense habitat	Indomalayan
Aethopyga_bella	Nectariniidae	0	176.865	139.743	0.357656	0.282589	22732130	1	123.084	11.88	121.1	10.8	4467.5	15	50	850	Omnivore	Dense habitat	Indomalayan
Aethopyga_bella	Nectariniidae	1	174.804	105.382	0.390453	0.235388	22732130	1	123.084	11.88	121.1	10.8	4467.5	15	50	850	Omnivore	Dense habitat	Indomalayan
Aethopyga_boltoni	Nectariniidae	0	149.975	99.1887	0.376157	0.248778	22718059	1	124.693	7.32359	125	7.5	97530	25	350	1500	Omnivore	Dense habitat	Indomalayan
Aethopyga_boltoni	Nectariniidae	1	169.607	90.1518	0.398441	0.211784	22718059	1	124.693	7.32359	125	7.5	97530	25	350	1500	Omnivore	Dense habitat	Indomalayan
Aethopyga_duyvenbodei	Nectariniidae	0	172.93	60.8612	0.433938	0.152721	22718068	1	125.466	3.15321	NA	NA	NA	NA	NA	NA	Omnivore	Dense habitat	Indomalayan
Aethopyga_duyvenbodei	Nectariniidae	1	168.464	71.9836	0.417601	0.178438	22718068	1	125.466	3.15321	NA	NA	NA	NA	NA	NA	Omnivore	Dense habitat	Indomalayan
Aethopyga_eximia	Nectariniidae	0	165.313	117.805	0.375535	0.267613	22718084	1	110.095	-7.43167	NA	NA	NA	NA	NA	NA	Omnivore	Dense habitat	Indomalayan
Aethopyga_eximia	Nectariniidae	1	127.603	82.217	0.402736	0.259491	22718084	1	110.095	-7.43167	NA	NA	NA	NA	NA	NA	Omnivore	Dense habitat	Indomalayan
Aethopyga_flagrans	Nectariniidae	0	167.876	107.9	0.376596	0.242052	103805010	1	121.481	15.8807	122	16	109965	15	375	600	Omnivore	Dense habitat	Indomalayan
Aethopyga_flagrans	Nectariniidae	1	127.563	56.7676	0.428288	0.190595	103805010	1	121.481	15.8807	122	16	109965	15	375	600	Omnivore	Dense habitat	Indomalayan
Aethopyga_gouldiae	Nectariniidae	0	176.234	136.93	0.363483	0.282419	22718077	0	100.503	26.4086	NA	NA	NA	NA	NA	NA	Omnivore	Dense habitat	Indomalayan
Aethopyga_gouldiae	Nectariniidae	1	185.55	86.083	0.461643	0.214172	22718077	0	100.503	26.4086	NA	NA	NA	NA	NA	NA	Omnivore	Dense habitat	Indomalayan
Aethopyga_ignicauda	Nectariniidae	0	185.69	131.892	0.376218	0.267221	22718100	0	95.2332	24.2053	NA	NA	NA	NA	NA	NA	Omnivore	Dense habitat	Indomalayan
Aethopyga_ignicauda	Nectariniidae	1	160.59	102.458	0.41554	0.265119	22718100	0	95.2332	24.2053	NA	NA	NA	NA	NA	NA	Omnivore	Dense habitat	Indomalayan
Aethopyga_linaraborae	Nectariniidae	0	151.977	104.572	0.367969	0.253192	22724518	1	126.194	7.06599	125	7.5	97530	25	350	1500	Omnivore	Dense habitat	Indomalayan
Aethopyga_linaraborae	Nectariniidae	1	163.163	72.4681	0.40957	0.181908	22724518	1	126.194	7.06599	125	7.5	97530	25	350	1500	Omnivore	Dense habitat	Indomalayan
Aethopyga_mystacalis	Nectariniidae	0	194.318	131.61	0.382568	0.259109	103804351	1	109.919	-7.29615	105.2	6.58	118.3	10	10	850	Omnivore	Dense habitat	Indomalayan
Aethopyga_mystacalis	Nectariniidae	1	201.004	111.501	0.470242	0.260853	103804351	1	109.919	-7.29615	105.2	6.58	118.3	10	10	850	Omnivore	Dense habitat	Indomalayan
Aethopyga_nipalensis	Nectariniidae	0	180.469	114.454	0.389619	0.247098	22718081	0	97.2015	24.1339	NA	NA	NA	NA	NA	NA	Omnivore	Dense habitat	Indomalayan
Aethopyga_nipalensis	Nectariniidae	1	136.068	124.909	0.327809	0.300926	22718081	0	97.2015	24.1339	NA	NA	NA	NA	NA	NA	Omnivore	Dense habitat	Indomalayan
Aethopyga_primigenia	Nectariniidae	0	168.613	121.329	0.369633	0.265978	22718048	1	124.928	8.00481	125	7.5	97530	25	350	1500	Omnivore	Dense habitat	Indomalayan
Aethopyga_primigenia	Nectariniidae	1	157.679	103.455	0.376422	0.246976	22718048	1	124.928	8.00481	125	7.5	97530	25	350	1500	Omnivore	Dense habitat	Indomalayan
Aethopyga_pulcherrima	Nectariniidae	0	178.085	127.154	0.365731	0.261134	22718065	1	123.226	11.8329	125	10.8	97530	15	350	1500	Omnivore	Dense habitat	Indomalayan
Aethopyga_pulcherrima	Nectariniidae	1	162.306	92.0897	0.385617	0.218792	22718065	1	123.226	11.8329	125	10.8	97530	15	350	1500	Omnivore	Dense habitat	Indomalayan
Aethopyga_saturata	Nectariniidae	0	178.789	138.39	0.363518	0.281377	22718090	0	100.882	21.0398	NA	NA	NA	NA	NA	NA	Herbivore	Dense habitat	Indomalayan
Aethopyga_saturata	Nectariniidae	1	101.166	86.3294	0.364781	0.311285	22718090	0	100.882	21.0398	NA	NA	NA	NA	NA	NA	Herbivore	Dense habitat	Indomalayan
Aethopyga_shelleyi	Nectariniidae	0	176.238	132.937	0.362265	0.273259	22734230	1	118.675	9.9273	118.7	10	12188.6	150	150	950	Omnivore	Dense habitat	Indomalayan
Aethopyga_shelleyi	Nectariniidae	1	176.715	126.665	0.386297	0.276888	22734230	1	118.675	9.9273	118.7	10	12188.6	150	150	950	Omnivore	Dense habitat	Indomalayan
Aethopyga_siparaja	Nectariniidae	0	185.061	127.63	0.379716	0.261877	103804411	0	100.15	14.3724	NA	NA	NA	NA	NA	NA	Omnivore	Generalist	Indomalayan
Aethopyga_siparaja	Nectariniidae	1	173.059	94.2319	0.464991	0.253191	103804411	0	100.15	14.3724	NA	NA	NA	NA	NA	NA	Omnivore	Generalist	Indomalayan
Agelaioides_badius	Icteridae	0	140.734	106.198	0.37549	0.283346	103794964	0	-60.1205	-27.7563	NA	NA	NA	NA	NA	NA	Invertivore	Generalist	Neotropical
Agelaioides_badius	Icteridae	1	139.243	103.794	0.37789	0.281686	103794964	0	-60.1205	-27.7563	NA	NA	NA	NA	NA	NA	Invertivore	Generalist	Neotropical
Agelaius_assimilis	Icteridae	0	25.0354	28.1368	0.308643	0.346877	22729118	1	-81.5736	22.2185	80.89	21.575	54021.4	65	65	310	Herbivore	Water	Neotropical
Agelaius_assimilis	Icteridae	1	25.774	28.2689	0.32439	0.35579	22729118	1	-81.5736	22.2185	80.89	21.575	54021.4	65	65	310	Herbivore	Water	Neotropical
Agelaius_humeralis	Icteridae	0	31.4146	31.1381	0.334467	0.331523	22724206	1	-78.7804	21.564	78.25	21.925	37196.8	42.5	50	350	Herbivore	Dense habitat	Neotropical
Agelaius_humeralis	Icteridae	1	24.1087	26.9113	0.321301	0.358653	22724206	1	-78.7804	21.564	78.25	21.925	37196.8	42.5	50	350	Herbivore	Dense habitat	Neotropical
Agelaius_phoeniceus	Icteridae	0	137.416	128.007	0.340975	0.317629	22724191	0	-105.263	32.3211	NA	NA	NA	NA	NA	NA	Omnivore	Water	Nearctic
Agelaius_phoeniceus	Icteridae	1	21.2233	23.7334	0.316946	0.354432	22724191	0	-105.263	32.3211	NA	NA	NA	NA	NA	NA	Omnivore	Water	Nearctic
Agelaius_tricolor	Icteridae	0	103.898	102.935	0.332126	0.329047	22724196	0	-120.306	36.624	NA	NA	NA	NA	NA	NA	Invertivore	Water	Nearctic
Agelaius_tricolor	Icteridae	1	21.9486	23.5472	0.321238	0.344636	22724196	0	-120.306	36.624	NA	NA	NA	NA	NA	NA	Invertivore	Water	Nearctic
Agelaius_xanthomus	Icteridae	0	19.4721	20.3854	0.329321	0.344767	22724209	1	-66.7304	18.1303	66.45	18.2	9099.8	100	100	700	Invertivore	Dense habitat	Neotropical
Agelaius_xanthomus	Icteridae	1	15.9443	17.9528	0.32376	0.364543	22724209	1	-66.7304	18.1303	66.45	18.2	9099.8	100	100	700	Invertivore	Dense habitat	Neotropical
Agelasticus_cyanopus	Icteridae	0	156.146	68.2607	0.424565	0.185602	22724184	0	-55.2197	-19.9901	NA	NA	NA	NA	NA	NA	Herbivore	Water	Neotropical
Agelasticus_cyanopus	Icteridae	1	39.4307	39.0828	0.331351	0.328428	22724184	0	-55.2197	-19.9901	NA	NA	NA	NA	NA	NA	Herbivore	Water	Neotropical
Agelasticus_thilius	Icteridae	0	148.64	116.024	0.372845	0.291032	22724178	0	-61.9309	-29.6745	NA	NA	NA	NA	NA	NA	Omnivore	Water	Neotropical
Agelasticus_thilius	Icteridae	1	26.8459	27.0659	0.334785	0.337529	22724178	0	-61.9309	-29.6745	NA	NA	NA	NA	NA	NA	Omnivore	Water	Neotropical
Agelasticus_xanthophthalmus	Icteridae	0	43.6479	48.8964	0.308524	0.345623	22724172	0	-70.8195	-11.926	NA	NA	NA	NA	NA	NA	Invertivore	Water	Neotropical
Agelasticus_xanthophthalmus	Icteridae	1	46.5371	52.6448	0.307435	0.347783	22724172	0	-70.8195	-11.926	NA	NA	NA	NA	NA	NA	Invertivore	Water	Neotropical
Agriornis_albicauda	Tyrannidae	0	154.445	88.5914	0.413928	0.237433	22700081	0	-70.1756	-17.1449	NA	NA	NA	NA	NA	NA	Invertivore	Generalist	Neotropical
Agriornis_albicauda	Tyrannidae	1	156.486	86.0916	0.419295	0.230677	22700081	0	-70.1756	-17.1449	NA	NA	NA	NA	NA	NA	Invertivore	Generalist	Neotropical
Agriornis_lividus	Tyrannidae	0	160.104	81.7942	0.430669	0.220021	22700095	0	-72.2169	-43.553	NA	NA	NA	NA	NA	NA	Invertivore	Dense habitat	Neotropical
Agriornis_lividus	Tyrannidae	1	165.363	84.8562	0.430637	0.220982	22700095	0	-72.2169	-43.553	NA	NA	NA	NA	NA	NA	Invertivore	Dense habitat	Neotropical
Agriornis_micropterus	Tyrannidae	0	152.057	99.4254	0.400277	0.261729	22700104	0	-65.4276	-32.0873	NA	NA	NA	NA	NA	NA	Invertivore	Dense habitat	Neotropical
Agriornis_micropterus	Tyrannidae	1	152.435	98.6828	0.401519	0.259934	22700104	0	-65.4276	-32.0873	NA	NA	NA	NA	NA	NA	Invertivore	Dense habitat	Neotropical
Agriornis_montanus	Tyrannidae	0	160.373	113.593	0.387599	0.274539	22700072	0	-68.5801	-28.8177	NA	NA	NA	NA	NA	NA	Omnivore	Dense habitat	Neotropical
Agriornis_montanus	Tyrannidae	1	160.442	118.718	0.381837	0.282538	22700072	0	-68.5801	-28.8177	NA	NA	NA	NA	NA	NA	Omnivore	Dense habitat	Neotropical
Agriornis_murinus	Tyrannidae	0	169.235	119.409	0.384202	0.271085	22700114	0	-64.2487	-30.1041	NA	NA	NA	NA	NA	NA	Invertivore	Generalist	Neotropical
Agriornis_murinus	Tyrannidae	1	170.198	125.36	0.378178	0.278547	22700114	0	-64.2487	-30.1041	NA	NA	NA	NA	NA	NA	Invertivore	Generalist	Neotropical
Ailuroedus_buccoides	Ptilonorhynchidae	0	138.394	88.8947	0.394961	0.253696	22703618	1	140.873	-4.82772	135.71	3.575	393688	78	78	652.5	Omnivore	Dense habitat	Australasian
Ailuroedus_buccoides	Ptilonorhynchidae	1	142.162	93.896	0.389705	0.257394	22703618	1	140.873	-4.82772	135.71	3.575	393688	78	78	652.5	Omnivore	Dense habitat	Australasian
Ailuroedus_crassirostris	Ptilonorhynchidae	0	117.977	69.9676	0.366934	0.217613	22703624	0	151.802	-29.3199	NA	NA	NA	NA	NA	NA	Herbivore	Dense habitat	Australasian
Ailuroedus_crassirostris	Ptilonorhynchidae	1	116.521	62.8429	0.375811	0.202685	22703624	0	151.802	-29.3199	NA	NA	NA	NA	NA	NA	Herbivore	Dense habitat	Australasian
Ailuroedus_melanotis	Ptilonorhynchidae	0	109.903	63.4179	0.391674	0.22601	22703621	1	142.964	-9.30873	NA	NA	NA	NA	NA	NA	Herbivore	Dense habitat	Australasian
Ailuroedus_melanotis	Ptilonorhynchidae	1	111.412	66.4993	0.389182	0.232293	22703621	1	142.964	-9.30873	NA	NA	NA	NA	NA	NA	Herbivore	Dense habitat	Australasian
Aimophila_aestivalis	Passerellidae	0	142.46	102.147	0.38629	0.276978	22721256	0	-85.7783	31.5561	NA	NA	NA	NA	NA	NA	Invertivore	Dense habitat	Nearctic
Aimophila_aestivalis	Passerellidae	1	153.566	108.975	0.388005	0.275339	22721256	0	-85.7783	31.5561	NA	NA	NA	NA	NA	NA	Invertivore	Dense habitat	Nearctic
Aimophila_botterii	Passerellidae	0	161.921	121.211	0.377486	0.282579	22721264	0	-100.467	21.9577	NA	NA	NA	NA	NA	NA	Invertivore	Generalist	Neotropical
Aimophila_botterii	Passerellidae	1	155.52	116.433	0.377766	0.28282	22721264	0	-100.467	21.9577	NA	NA	NA	NA	NA	NA	Invertivore	Generalist	Neotropical
Aimophila_carpalis	Passerellidae	0	158.866	124.724	0.375483	0.294788	22721280	0	-110.523	29.1421	NA	NA	NA	NA	NA	NA	Herbivore	Generalist	Nearctic
Aimophila_carpalis	Passerellidae	1	156.487	120.184	0.379055	0.29112	22721280	0	-110.523	29.1421	NA	NA	NA	NA	NA	NA	Herbivore	Generalist	Nearctic
Aimophila_cassinii	Passerellidae	0	161.737	140.063	0.355862	0.308173	22721272	0	-104.941	27.6052	NA	NA	NA	NA	NA	NA	Invertivore	Generalist	Nearctic
Aimophila_cassinii	Passerellidae	1	162.096	138.336	0.358344	0.305819	22721272	0	-104.941	27.6052	NA	NA	NA	NA	NA	NA	Invertivore	Generalist	Nearctic
Aimophila_humeralis	Passerellidae	0	134.606	114.166	0.361108	0.306272	22721216	0	-100.908	18.445	NA	NA	NA	NA	NA	NA	NA	NA	NA
Aimophila_humeralis	Passerellidae	1	134.417	115.288	0.36001	0.308777	22721216	0	-100.908	18.445	NA	NA	NA	NA	NA	NA	NA	NA	NA
Aimophila_mystacalis	Passerellidae	0	141.167	118.59	0.361479	0.303668	22721208	0	-97.1226	17.4366	NA	NA	NA	NA	NA	NA	NA	NA	NA
Aimophila_mystacalis	Passerellidae	1	137.992	111.988	0.367087	0.297911	22721208	0	-97.1226	17.4366	NA	NA	NA	NA	NA	NA	NA	NA	NA
Aimophila_notosticta	Passerellidae	0	156.179	123.744	0.368166	0.291707	22721291	0	-96.88	17.0812	NA	NA	NA	NA	NA	NA	Invertivore	Dense habitat	Neotropical
Aimophila_notosticta	Passerellidae	1	151.251	123.02	0.364554	0.296509	22721291	0	-96.88	17.0812	NA	NA	NA	NA	NA	NA	Invertivore	Dense habitat	Neotropical
Aimophila_quinquestriata	Passerellidae	0	131.524	116.811	0.353101	0.313603	22721200	0	-108.141	27.482	NA	NA	NA	NA	NA	NA	Invertivore	Dense habitat	Neotropical
Aimophila_quinquestriata	Passerellidae	1	132.599	120.628	0.35044	0.318802	22721200	0	-108.141	27.482	NA	NA	NA	NA	NA	NA	Invertivore	Dense habitat	Neotropical
Aimophila_rufescens	Passerellidae	0	148.903	120.945	0.370252	0.300733	22721294	0	-89.2832	14.9831	NA	NA	NA	NA	NA	NA	Invertivore	Generalist	Neotropical
Aimophila_rufescens	Passerellidae	1	150.6	125.24	0.366249	0.304574	22721294	0	-89.2832	14.9831	NA	NA	NA	NA	NA	NA	Invertivore	Generalist	Neotropical
Aimophila_ruficauda	Passerellidae	0	152.889	120.944	0.370243	0.292884	22721224	0	-94.8926	16.2008	NA	NA	NA	NA	NA	NA	NA	NA	NA
Aimophila_ruficauda	Passerellidae	1	153.939	119.737	0.372613	0.289825	22721224	0	-94.8926	16.2008	NA	NA	NA	NA	NA	NA	NA	NA	NA
Aimophila_ruficeps	Passerellidae	0	151.952	124.821	0.363471	0.298572	22721288	0	-105.073	29.2214	NA	NA	NA	NA	NA	NA	Omnivore	Generalist	Nearctic
Aimophila_ruficeps	Passerellidae	1	154.442	128.153	0.361384	0.29987	22721288	0	-105.073	29.2214	NA	NA	NA	NA	NA	NA	Omnivore	Generalist	Nearctic
Aimophila_stolzmanni	Passerellidae	0	190.557	152.068	0.370874	0.295964	22721248	0	-80.0187	-5.35396	NA	NA	NA	NA	NA	NA	NA	NA	NA
Aimophila_stolzmanni	Passerellidae	1	179.894	134.9	0.380406	0.28526	22721248	0	-80.0187	-5.35396	NA	NA	NA	NA	NA	NA	NA	NA	NA
Aimophila_strigiceps	Passerellidae	0	170.28	129.379	0.37852	0.287602	22721240	0	-62.2055	-26.8712	NA	NA	NA	NA	NA	NA	NA	NA	NA
Aimophila_strigiceps	Passerellidae	1	168.783	129.874	0.377259	0.29029	22721240	0	-62.2055	-26.8712	NA	NA	NA	NA	NA	NA	NA	NA	NA
Aimophila_sumichrasti	Passerellidae	0	166.846	125.227	0.385871	0.289617	22721232	0	-94.8809	16.3533	NA	NA	NA	NA	NA	NA	NA	NA	NA
Aimophila_sumichrasti	Passerellidae	1	164.57	123.9	0.384861	0.289751	22721232	0	-94.8809	16.3533	NA	NA	NA	NA	NA	NA	NA	NA	NA
Alaemon_alaudipes	Alaudidae	0	215.866	186.054	0.356939	0.307645	22717262	0	26.6129	25.0592	NA	NA	NA	NA	NA	NA	Invertivore	Generalist	Afrotropical
Alaemon_alaudipes	Alaudidae	1	212.875	183.703	0.356934	0.30802	22717262	0	26.6129	25.0592	NA	NA	NA	NA	NA	NA	Invertivore	Generalist	Afrotropical
Alaemon_hamertoni	Alaudidae	0	208.952	173.959	0.360128	0.299816	22717270	0	48.6882	9.07643	NA	NA	NA	NA	NA	NA	Invertivore	Open habitat	Afrotropical
Alaemon_hamertoni	Alaudidae	1	206.993	173.328	0.358942	0.300565	22717270	0	48.6882	9.07643	NA	NA	NA	NA	NA	NA	Invertivore	Open habitat	Afrotropical
Alauda_arvensis	Alaudidae	0	181.432	149.327	0.363294	0.299008	102998555	0	-9.15167	41.7066	NA	NA	NA	NA	NA	NA	Herbivore	Water	Palearctic
Alauda_arvensis	Alaudidae	1	181.557	145.535	0.366967	0.294158	102998555	0	-9.15167	41.7066	NA	NA	NA	NA	NA	NA	Herbivore	Water	Palearctic
Alauda_gulgula	Alaudidae	0	183.624	121.35	0.392601	0.259455	22717424	0	74.8937	25.0865	NA	NA	NA	NA	NA	NA	Omnivore	Generalist	Indomalayan
Alauda_gulgula	Alaudidae	1	177.209	117.558	0.392493	0.260376	22717424	0	74.8937	25.0865	NA	NA	NA	NA	NA	NA	Omnivore	Generalist	Indomalayan
Alauda_razae	Alaudidae	0	192.429	181.143	0.343739	0.323578	22717428	1	-24.8571	16.8097	25.025	16.9	510.05	10	620	620	Omnivore	Generalist	Afrotropical
Alauda_razae	Alaudidae	1	184.05	172.965	0.343738	0.323037	22717428	1	-24.8571	16.8097	25.025	16.9	510.05	10	620	620	Omnivore	Generalist	Afrotropical
Alcippe_brunnea	Pellorneidae	0	168.1	140.191	0.36658	0.305719	22716624	0	109.808	27.0837	NA	NA	NA	NA	NA	NA	NA	NA	NA
Alcippe_brunnea	Pellorneidae	1	172.004	147.567	0.362382	0.310897	22716624	0	109.808	27.0837	NA	NA	NA	NA	NA	NA	NA	NA	NA
Alcippe_brunneicauda	Leiotrichidae	0	183.512	163.659	0.353613	0.315359	22716630	1	111.193	1.07471	117.65	4.15	452.2	2	2	1300	Invertivore	Dense habitat	Indomalayan
Alcippe_brunneicauda	Leiotrichidae	1	178.076	155.902	0.356312	0.311944	22716630	1	111.193	1.07471	117.65	4.15	452.2	2	2	1300	Invertivore	Dense habitat	Indomalayan
Alcippe_castaneceps	Pellorneidae	0	160.511	102.616	0.39856	0.254802	22735177	0	98.3111	21.5811	NA	NA	NA	NA	NA	NA	NA	NA	NA
Alcippe_castaneceps	Pellorneidae	1	161.156	112.306	0.388102	0.270458	22735177	0	98.3111	21.5811	NA	NA	NA	NA	NA	NA	NA	NA	NA
Alcippe_chrysotis	Sylviidae	0	143.588	106.683	0.373837	0.277753	22716585	0	99.4918	26.6847	NA	NA	NA	NA	NA	NA	NA	NA	NA
Alcippe_chrysotis	Sylviidae	1	147.844	106.877	0.376243	0.271987	22716585	0	99.4918	26.6847	NA	NA	NA	NA	NA	NA	NA	NA	NA
Alcippe_cinerea	Pellorneidae	0	156.251	46.0951	0.455726	0.134442	22716593	0	95.7991	26.3131	NA	NA	NA	NA	NA	NA	NA	NA	NA
Alcippe_cinerea	Pellorneidae	1	161.451	50.6051	0.452501	0.141832	22716593	0	95.7991	26.3131	NA	NA	NA	NA	NA	NA	NA	NA	NA
Alcippe_cinereiceps	Sylviidae	0	191.806	158.282	0.364608	0.300881	22735182	0	109.562	31.0339	NA	NA	NA	NA	NA	NA	NA	NA	NA
Alcippe_cinereiceps	Sylviidae	1	192.853	161.008	0.362759	0.302859	22735182	0	109.562	31.0339	NA	NA	NA	NA	NA	NA	NA	NA	NA
Alcippe_danisi	Sylviidae	0	177.585	143.871	0.368319	0.298395	22734593	0	104.496	17.8632	NA	NA	NA	NA	NA	NA	NA	NA	NA
Alcippe_danisi	Sylviidae	1	182.223	147.797	0.367881	0.29838	22734593	0	104.496	17.8632	NA	NA	NA	NA	NA	NA	NA	NA	NA
Alcippe_dubia	Pellorneidae	0	194.922	152.587	0.378019	0.295917	22716627	0	101.557	25.3187	NA	NA	NA	NA	NA	NA	NA	NA	NA
Alcippe_dubia	Pellorneidae	1	191.224	147.544	0.380908	0.293901	22716627	0	101.557	25.3187	NA	NA	NA	NA	NA	NA	NA	NA	NA
Alcippe_formosana	Sylviidae	0	169.363	126.581	0.381097	0.284829	22734603	1	121.13	23.7727	NA	NA	NA	NA	NA	NA	NA	NA	NA
Alcippe_formosana	Sylviidae	1	166.398	121.704	0.38347	0.280472	22734603	1	121.13	23.7727	NA	NA	NA	NA	NA	NA	NA	NA	NA
Alcippe_grotei	Leiotrichidae	0	174.054	157.988	0.348184	0.316045	22734608	0	106.698	14.7537	NA	NA	NA	NA	NA	NA	Invertivore	Dense habitat	Indomalayan
Alcippe_grotei	Leiotrichidae	1	174.933	159.441	0.348587	0.317714	22734608	0	106.698	14.7537	NA	NA	NA	NA	NA	NA	Invertivore	Dense habitat	Indomalayan
Alcippe_klossi	Pellorneidae	0	149.876	102.202	0.39015	0.266047	22734588	0	108.38	12.1611	NA	NA	NA	NA	NA	NA	NA	NA	NA
Alcippe_klossi	Pellorneidae	1	154.366	106.93	0.386726	0.267888	22734588	0	108.38	12.1611	NA	NA	NA	NA	NA	NA	NA	NA	NA
Alcippe_ludlowi	Sylviidae	0	169.181	107.194	0.410506	0.260097	22716617	0	93.0939	27.8533	NA	NA	NA	NA	NA	NA	NA	NA	NA
Alcippe_ludlowi	Sylviidae	1	167.268	109.201	0.406944	0.265672	22716617	0	93.0939	27.8533	NA	NA	NA	NA	NA	NA	NA	NA	NA
Alcippe_manipurensis	Sylviidae	0	187.335	140.697	0.381362	0.286419	22734598	0	99.2833	25.4217	NA	NA	NA	NA	NA	NA	NA	NA	NA
Alcippe_manipurensis	Sylviidae	1	185.341	137.257	0.383647	0.284116	22734598	0	99.2833	25.4217	NA	NA	NA	NA	NA	NA	NA	NA	NA
Alcippe_morrisonia	Leiotrichidae	0	181.058	154.219	0.356384	0.303556	22716644	0	107.542	25.8024	NA	NA	NA	NA	NA	NA	Invertivore	Dense habitat	Indomalayan
Alcippe_morrisonia	Leiotrichidae	1	184.939	149.899	0.363453	0.294589	22716644	0	107.542	25.8024	NA	NA	NA	NA	NA	NA	Invertivore	Dense habitat	Indomalayan
Alcippe_nipalensis	Leiotrichidae	0	184.024	165.941	0.349681	0.315321	22716647	0	92.1306	26.0078	NA	NA	NA	NA	NA	NA	Herbivore	Dense habitat	Indomalayan
Alcippe_nipalensis	Leiotrichidae	1	181.317	158.195	0.353937	0.308802	22716647	0	92.1306	26.0078	NA	NA	NA	NA	NA	NA	Herbivore	Dense habitat	Indomalayan
Alcippe_peracensis	Leiotrichidae	0	178.667	165.788	0.34675	0.321754	22735187	0	105.628	11.0591	NA	NA	NA	NA	NA	NA	Invertivore	Dense habitat	Indomalayan
Alcippe_peracensis	Leiotrichidae	1	172.004	161.464	0.344755	0.323629	22735187	0	105.628	11.0591	NA	NA	NA	NA	NA	NA	Invertivore	Dense habitat	Indomalayan
Alcippe_poioicephala	Leiotrichidae	0	188.541	146.053	0.375148	0.290608	22716633	0	91.8904	20.2157	NA	NA	NA	NA	NA	NA	Invertivore	Dense habitat	Indomalayan
Alcippe_poioicephala	Leiotrichidae	1	191.06	147.528	0.375403	0.289868	22716633	0	91.8904	20.2157	NA	NA	NA	NA	NA	NA	Invertivore	Dense habitat	Indomalayan
Alcippe_pyrrhoptera	Leiotrichidae	0	190.278	141.228	0.383927	0.284959	22716636	1	108.134	-7.04484	NA	NA	NA	NA	NA	NA	Invertivore	Dense habitat	Indomalayan
Alcippe_pyrrhoptera	Leiotrichidae	1	197.639	155.435	0.374507	0.294534	22716636	1	108.134	-7.04484	NA	NA	NA	NA	NA	NA	Invertivore	Dense habitat	Indomalayan
Alcippe_ruficapilla	Sylviidae	0	185.816	132.921	0.389932	0.278932	22735568	0	104.074	30.1608	NA	NA	NA	NA	NA	NA	NA	NA	NA
Alcippe_ruficapilla	Sylviidae	1	184.134	132.557	0.388767	0.279872	22735568	0	104.074	30.1608	NA	NA	NA	NA	NA	NA	NA	NA	NA
Alcippe_rufogularis	Pellorneidae	0	189.934	126.846	0.408236	0.272637	22716621	0	102.248	20.1568	NA	NA	NA	NA	NA	NA	NA	NA	NA
Alcippe_rufogularis	Pellorneidae	1	184.333	124.401	0.406308	0.274206	22716621	0	102.248	20.1568	NA	NA	NA	NA	NA	NA	NA	NA	NA
Alcippe_striaticollis	Sylviidae	0	184.945	149.663	0.369715	0.299184	22716604	0	100.973	31.7976	NA	NA	NA	NA	NA	NA	NA	NA	NA
Alcippe_striaticollis	Sylviidae	1	190.615	154.18	0.368563	0.298115	22716604	0	100.973	31.7976	NA	NA	NA	NA	NA	NA	NA	NA	NA
Alcippe_variegaticeps	Pellorneidae	0	167.628	114.933	0.38425	0.263457	22716588	0	107.497	26.7841	NA	NA	NA	NA	NA	NA	NA	NA	NA
Alcippe_variegaticeps	Pellorneidae	1	155.15	105.497	0.384161	0.261216	22716588	0	107.497	26.7841	NA	NA	NA	NA	NA	NA	NA	NA	NA
Alcippe_vinipectus	Sylviidae	0	185.618	153.41	0.364969	0.30164	22716601	0	97.0724	28.7595	NA	NA	NA	NA	NA	NA	NA	NA	NA
Alcippe_vinipectus	Sylviidae	1	186.428	156.158	0.36312	0.30416	22716601	0	97.0724	28.7595	NA	NA	NA	NA	NA	NA	NA	NA	NA
Aleadryas_rufinucha	Oreoicidae	0	176.776	139.626	0.366205	0.289247	22705428	1	141.715	-5.14634	140.5	6	785753	155	155	155	Invertivore	Dense habitat	Australasian
Aleadryas_rufinucha	Oreoicidae	1	172.2	134.783	0.367881	0.287946	22705428	1	141.715	-5.14634	140.5	6	785753	155	155	155	Invertivore	Dense habitat	Australasian
Alectrurus_risora	Tyrannidae	0	169.864	128.183	0.376334	0.283989	22700303	0	-58.2931	-28.657	NA	NA	NA	NA	NA	NA	Invertivore	Generalist	Neotropical
Alectrurus_risora	Tyrannidae	1	110.906	87.1137	0.37885	0.297575	22700303	0	-58.2931	-28.657	NA	NA	NA	NA	NA	NA	Invertivore	Generalist	Neotropical
Alectrurus_tricolor	Tyrannidae	0	177.428	145.865	0.365606	0.300567	22700300	0	-48.9547	-20.1145	NA	NA	NA	NA	NA	NA	Invertivore	Open habitat	Neotropical
Alectrurus_tricolor	Tyrannidae	1	137.821	130.454	0.345791	0.327307	22700300	0	-48.9547	-20.1145	NA	NA	NA	NA	NA	NA	Invertivore	Open habitat	Neotropical
Alethe_choloensis	Muscicapidae	0	181.619	141.587	0.371475	0.289595	22709004	0	35.9737	-15.4835	NA	NA	NA	NA	NA	NA	NA	NA	NA
Alethe_choloensis	Muscicapidae	1	180.681	139.278	0.373152	0.287645	22709004	0	35.9737	-15.4835	NA	NA	NA	NA	NA	NA	NA	NA	NA
Alethe_diademata	Muscicapidae	0	195.79	159.104	0.366841	0.298105	22730755	0	-7.53749	7.09959	NA	NA	NA	NA	NA	NA	Invertivore	Dense habitat	Afrotropical
Alethe_diademata	Muscicapidae	1	194.05	157.579	0.366435	0.297566	22730755	0	-7.53749	7.09959	NA	NA	NA	NA	NA	NA	Invertivore	Dense habitat	Afrotropical
Alethe_fuelleborni	Muscicapidae	0	196.41	173.224	0.353648	0.3119	22709000	0	35.7012	-9.38279	NA	NA	NA	NA	NA	NA	NA	NA	NA
Alethe_fuelleborni	Muscicapidae	1	194.058	171.281	0.353922	0.31238	22709000	0	35.7012	-9.38279	NA	NA	NA	NA	NA	NA	NA	NA	NA
Alethe_poliocephala	Muscicapidae	0	204.162	161.806	0.370741	0.293826	22708992	0	12.8907	2.78718	NA	NA	NA	NA	NA	NA	NA	NA	NA
Alethe_poliocephala	Muscicapidae	1	201.463	156.486	0.374455	0.290858	22708992	0	12.8907	2.78718	NA	NA	NA	NA	NA	NA	NA	NA	NA
Alethe_poliophrys	Muscicapidae	0	164.304	128.527	0.375825	0.293991	22708996	0	29.2506	-2.09125	NA	NA	NA	NA	NA	NA	NA	NA	NA
Alethe_poliophrys	Muscicapidae	1	162.431	123.996	0.379361	0.289595	22708996	0	29.2506	-2.09125	NA	NA	NA	NA	NA	NA	NA	NA	NA
Alophoixus_finschii	Pycnonotidae	0	135.227	36.798	0.462796	0.125936	22713137	1	109.487	0.61007	NA	NA	NA	NA	NA	NA	Omnivore	Dense habitat	Indomalayan
Alophoixus_finschii	Pycnonotidae	1	148.614	42.6522	0.460015	0.132024	22713137	1	109.487	0.61007	NA	NA	NA	NA	NA	NA	Omnivore	Dense habitat	Indomalayan
Alophoixus_flaveolus	Pycnonotidae	0	180.012	47.0677	0.471471	0.123275	22713140	0	95.8518	23.0728	NA	NA	NA	NA	NA	NA	Herbivore	Dense habitat	Indomalayan
Alophoixus_flaveolus	Pycnonotidae	1	194.485	50.8648	0.470786	0.123128	22713140	0	95.8518	23.0728	NA	NA	NA	NA	NA	NA	Herbivore	Dense habitat	Indomalayan
Alophoixus_ochraceus	Pycnonotidae	0	151.427	49.7952	0.463782	0.15251	103821072	0	102.111	7.22578	NA	NA	NA	NA	NA	NA	Invertivore	Dense habitat	Indomalayan
Alophoixus_ochraceus	Pycnonotidae	1	152.655	55.6052	0.456002	0.166101	103821072	0	102.111	7.22578	NA	NA	NA	NA	NA	NA	Invertivore	Dense habitat	Indomalayan
Alophoixus_pallidus	Pycnonotidae	0	151.11	61.9733	0.450047	0.184574	103819799	0	104.147	19.7825	NA	NA	NA	NA	NA	NA	Herbivore	Dense habitat	Indomalayan
Alophoixus_pallidus	Pycnonotidae	1	147.992	64.5052	0.448011	0.195275	103819799	0	104.147	19.7825	NA	NA	NA	NA	NA	NA	Herbivore	Dense habitat	Indomalayan
Alophoixus_phaeocephalus	Pycnonotidae	0	171.971	67.8979	0.431293	0.170284	22713152	1	108.435	0.856947	NA	NA	NA	NA	NA	NA	Omnivore	Dense habitat	Indomalayan
Alophoixus_phaeocephalus	Pycnonotidae	1	170.887	60.6277	0.439535	0.155939	22713152	1	108.435	0.856947	NA	NA	NA	NA	NA	NA	Omnivore	Dense habitat	Indomalayan
Alopochelidon_fucata	Hirundinidae	0	202.841	100.234	0.445461	0.220126	22712146	0	-56.4363	-22.7997	NA	NA	NA	NA	NA	NA	Invertivore	Open habitat	Neotropical
Alopochelidon_fucata	Hirundinidae	1	202.917	101.894	0.444073	0.222991	22712146	0	-56.4363	-22.7997	NA	NA	NA	NA	NA	NA	Invertivore	Open habitat	Neotropical
Amadina_erythrocephala	Estrildidae	0	167.718	122.382	0.379065	0.276599	22719932	0	25.2629	-22.3875	NA	NA	NA	NA	NA	NA	Omnivore	Open habitat	Afrotropical
Amadina_erythrocephala	Estrildidae	1	165.789	117.261	0.402387	0.284603	22719932	0	25.2629	-22.3875	NA	NA	NA	NA	NA	NA	Omnivore	Open habitat	Afrotropical
Amadina_fasciata	Estrildidae	0	163.591	136.042	0.361492	0.300617	22719927	0	22.1494	2.74737	NA	NA	NA	NA	NA	NA	Herbivore	Open habitat	Afrotropical
Amadina_fasciata	Estrildidae	1	154.051	115.348	0.387358	0.290039	22719927	0	22.1494	2.74737	NA	NA	NA	NA	NA	NA	Herbivore	Open habitat	Afrotropical
Amalocichla_incerta	Petroicidae	0	127.415	97.9789	0.378975	0.291422	22704761	1	141.807	-5.2193	140.5	6	785753	155	155	155	Invertivore	Dense habitat	Australasian
Amalocichla_incerta	Petroicidae	1	124.471	94.6382	0.38099	0.289675	22704761	1	141.807	-5.2193	140.5	6	785753	155	155	155	Invertivore	Dense habitat	Australasian
Amalocichla_sclateriana	Petroicidae	0	123.215	95.7759	0.376091	0.292338	22704757	1	140.683	-4.78101	140.5	6	785753	155	155	155	Invertivore	Dense habitat	Australasian
Amalocichla_sclateriana	Petroicidae	1	137.569	105.912	0.376934	0.290193	22704757	1	140.683	-4.78101	140.5	6	785753	155	155	155	Invertivore	Dense habitat	Australasian
Amandava_amandava	Estrildidae	0	167.777	153.086	0.348656	0.318127	22719614	0	89.3755	20.598	NA	NA	NA	NA	NA	NA	Herbivore	Generalist	Indomalayan
Amandava_amandava	Estrildidae	1	123.805	32.0907	0.6135	0.159021	22719614	0	89.3755	20.598	NA	NA	NA	NA	NA	NA	Herbivore	Generalist	Indomalayan
Amandava_formosa	Estrildidae	0	186.861	168.042	0.345955	0.311114	22719618	0	78.2945	21.6839	NA	NA	NA	NA	NA	NA	Herbivore	Generalist	Indomalayan
Amandava_formosa	Estrildidae	1	190.961	100.352	0.400439	0.210436	22719618	0	78.2945	21.6839	NA	NA	NA	NA	NA	NA	Herbivore	Generalist	Indomalayan
Amandava_subflava	Estrildidae	0	185.918	100.865	0.405342	0.219908	22719624	0	23.0663	-6.18773	NA	NA	NA	NA	NA	NA	Herbivore	Generalist	Afrotropical
Amandava_subflava	Estrildidae	1	181.955	46.5171	0.506975	0.129609	22719624	0	23.0663	-6.18773	NA	NA	NA	NA	NA	NA	Herbivore	Generalist	Afrotropical
Amaurocichla_bocagei	Motacillidae	0	149.059	71.9979	0.438607	0.211855	22715170	1	6.56622	0.22654	NA	NA	NA	NA	NA	NA	NA	NA	NA
Amaurocichla_bocagei	Motacillidae	1	147.952	71.1222	0.440144	0.211582	22715170	1	6.56622	0.22654	NA	NA	NA	NA	NA	NA	NA	NA	NA
Amaurospiza_moesta	Cardinalidae	0	144.092	39.4868	0.498948	0.136731	105965570	0	-71.8261	2.51655	NA	NA	NA	NA	NA	NA	Herbivore	Dense habitat	Neotropical
Amaurospiza_moesta	Cardinalidae	1	66.2819	89.461	0.281623	0.380109	105965570	0	-71.8261	2.51655	NA	NA	NA	NA	NA	NA	Herbivore	Dense habitat	Neotropical
Amblycercus_holosericeus	Icteridae	0	29.4467	42.3674	0.274854	0.395456	22724065	0	-82.8299	8.28207	NA	NA	NA	NA	NA	NA	Invertivore	Dense habitat	Neotropical
Amblycercus_holosericeus	Icteridae	1	26.9583	39.5126	0.273286	0.400553	22724065	0	-82.8299	8.28207	NA	NA	NA	NA	NA	NA	Invertivore	Dense habitat	Neotropical
Amblyornis_flavifrons	Ptilonorhynchidae	0	113.25	58.5776	0.435899	0.225466	22703657	1	138.797	-2.56931	140.5	6	785753	155	155	155	Herbivore	Dense habitat	Indomalayan
Amblyornis_flavifrons	Ptilonorhynchidae	1	131.96	36.918	0.482087	0.134871	22703657	1	138.797	-2.56931	140.5	6	785753	155	155	155	Herbivore	Dense habitat	Indomalayan
Amblyornis_inornata	Ptilonorhynchidae	0	124.315	66.3828	0.41639	0.222347	22703644	1	133.24	-1.43974	140.5	6	785753	155	155	155	Herbivore	Dense habitat	Indomalayan
Amblyornis_inornata	Ptilonorhynchidae	1	131.374	69.5188	0.418465	0.221438	22703644	1	133.24	-1.43974	140.5	6	785753	155	155	155	Herbivore	Dense habitat	Indomalayan
Amblyornis_macgregoriae	Ptilonorhynchidae	0	122.219	52.1878	0.453193	0.193515	22703651	1	141.981	-5.39567	140.5	6	785753	155	155	155	Herbivore	Dense habitat	Australasian
Amblyornis_macgregoriae	Ptilonorhynchidae	1	129.463	54.7251	0.450577	0.190462	22703651	1	141.981	-5.39567	140.5	6	785753	155	155	155	Herbivore	Dense habitat	Australasian
Amblyornis_subalaris	Ptilonorhynchidae	0	130.865	52.8307	0.447117	0.180503	22703654	1	147.908	-9.14982	140.5	6	785753	155	155	155	Herbivore	Dense habitat	Australasian
Amblyornis_subalaris	Ptilonorhynchidae	1	128.605	44.2047	0.465337	0.159948	22703654	1	147.908	-9.14982	140.5	6	785753	155	155	155	Herbivore	Dense habitat	Australasian
Amblyospiza_albifrons	Ploceidae	0	141.365	120.692	0.355797	0.303766	22719260	0	28.1714	-6.63364	NA	NA	NA	NA	NA	NA	Omnivore	Generalist	Afrotropical
Amblyospiza_albifrons	Ploceidae	1	110.973	78.1253	0.389189	0.273991	22719260	0	28.1714	-6.63364	NA	NA	NA	NA	NA	NA	Omnivore	Generalist	Afrotropical
Amblyramphus_holosericeus	Icteridae	0	176.655	15.1606	0.655896	0.056289	22724265	0	-56.9949	-26.6067	NA	NA	NA	NA	NA	NA	Omnivore	Water	Neotropical
Amblyramphus_holosericeus	Icteridae	1	175.584	11.9513	0.664871	0.0452552	22724265	0	-56.9949	-26.6067	NA	NA	NA	NA	NA	NA	Omnivore	Water	Neotropical
Ammodramus_aurifrons	Passerellidae	0	183.728	164.595	0.352301	0.315613	22721150	0	-66.5285	-3.97883	NA	NA	NA	NA	NA	NA	Herbivore	Open habitat	Neotropical
Ammodramus_aurifrons	Passerellidae	1	193.608	176.674	0.34862	0.318128	22721150	0	-66.5285	-3.97883	NA	NA	NA	NA	NA	NA	Herbivore	Open habitat	Neotropical
Ammodramus_bairdii	Passerellidae	0	184.691	162.191	0.351586	0.308753	22721141	0	-104.912	28.5462	NA	NA	NA	NA	NA	NA	Omnivore	Open habitat	Nearctic
Ammodramus_bairdii	Passerellidae	1	177.435	160.722	0.347293	0.314582	22721141	0	-104.912	28.5462	NA	NA	NA	NA	NA	NA	Omnivore	Open habitat	Nearctic
Ammodramus_caudacutus	Passerellidae	0	165.951	154.47	0.342187	0.318514	22721129	0	-77.9738	35.4367	NA	NA	NA	NA	NA	NA	Invertivore	Water	Nearctic
Ammodramus_caudacutus	Passerellidae	1	164.013	153.038	0.341633	0.318772	22721129	0	-77.9738	35.4367	NA	NA	NA	NA	NA	NA	Invertivore	Water	Nearctic
Ammodramus_henslowii	Passerellidae	0	161.375	138.028	0.354518	0.303228	22721138	0	-87.7215	31.1319	NA	NA	NA	NA	NA	NA	Invertivore	Open habitat	Nearctic
Ammodramus_henslowii	Passerellidae	1	160.369	134.769	0.35735	0.300307	22721138	0	-87.7215	31.1319	NA	NA	NA	NA	NA	NA	Invertivore	Open habitat	Nearctic
Ammodramus_humeralis	Passerellidae	0	181.332	161.258	0.352511	0.313486	22721147	0	-54.8361	-16.4107	NA	NA	NA	NA	NA	NA	Herbivore	Generalist	Neotropical
Ammodramus_humeralis	Passerellidae	1	184.886	165.694	0.351384	0.314908	22721147	0	-54.8361	-16.4107	NA	NA	NA	NA	NA	NA	Herbivore	Generalist	Neotropical
Ammodramus_leconteii	Passerellidae	0	175.797	135.754	0.370376	0.286012	22721135	0	-90.5265	31.4676	NA	NA	NA	NA	NA	NA	Herbivore	Generalist	Nearctic
Ammodramus_leconteii	Passerellidae	1	176.514	137.745	0.369227	0.288131	22721135	0	-90.5265	31.4676	NA	NA	NA	NA	NA	NA	Herbivore	Generalist	Nearctic
Ammodramus_maritimus	Passerellidae	0	139.024	135.248	0.335982	0.326856	22721123	0	-82.1226	30.0942	NA	NA	NA	NA	NA	NA	Invertivore	Water	Nearctic
Ammodramus_maritimus	Passerellidae	1	135.609	130.745	0.337794	0.325678	22721123	0	-82.1226	30.0942	NA	NA	NA	NA	NA	NA	Invertivore	Water	Nearctic
Ammodramus_nelsoni	Passerellidae	0	163.816	123.671	0.374262	0.282544	22728393	0	-85.9734	32.1988	NA	NA	NA	NA	NA	NA	Omnivore	Water	Nearctic
Ammodramus_nelsoni	Passerellidae	1	165.69	127.854	0.370103	0.285587	22728393	0	-85.9734	32.1988	NA	NA	NA	NA	NA	NA	Omnivore	Water	Nearctic
Ammodramus_savannarum	Passerellidae	0	173.511	153.417	0.351751	0.311015	22721144	0	-94.3457	27.1863	NA	NA	NA	NA	NA	NA	Invertivore	Generalist	Nearctic
Ammodramus_savannarum	Passerellidae	1	173.301	154.64	0.350545	0.312798	22721144	0	-94.3457	27.1863	NA	NA	NA	NA	NA	NA	Invertivore	Generalist	Nearctic
Ammomanes_cinctura	Alaudidae	0	216.638	172.317	0.370441	0.294654	22717236	0	37.0819	25.3153	NA	NA	NA	NA	NA	NA	Herbivore	Open habitat	Palearctic
Ammomanes_cinctura	Alaudidae	1	214.48	172.821	0.369129	0.297432	22717236	0	37.0819	25.3153	NA	NA	NA	NA	NA	NA	Herbivore	Open habitat	Palearctic
Ammomanes_deserti	Alaudidae	0	188.609	153.827	0.363613	0.296557	22717254	0	45.6038	31.7621	NA	NA	NA	NA	NA	NA	Omnivore	Generalist	Afrotropical
Ammomanes_deserti	Alaudidae	1	195.915	157.982	0.365297	0.294569	22717254	0	45.6038	31.7621	NA	NA	NA	NA	NA	NA	Omnivore	Generalist	Afrotropical
Ammomanes_grayi	Alaudidae	0	225.367	209.084	0.345609	0.320639	22717258	0	14.3881	-21.5344	NA	NA	NA	NA	NA	NA	NA	NA	NA
Ammomanes_grayi	Alaudidae	1	226.751	209.001	0.346554	0.319426	22717258	0	14.3881	-21.5344	NA	NA	NA	NA	NA	NA	NA	NA	NA
Ammomanes_phoenicura	Alaudidae	0	171.106	111.977	0.397303	0.260007	22717247	0	77.8303	20.3374	NA	NA	NA	NA	NA	NA	Omnivore	Generalist	Indomalayan
Ammomanes_phoenicura	Alaudidae	1	174.187	109.737	0.403962	0.254494	22717247	0	77.8303	20.3374	NA	NA	NA	NA	NA	NA	Omnivore	Generalist	Indomalayan
Ampeliceps_coronatus	Sturnidae	0	96.2408	81.8978	0.344876	0.293478	22710949	0	101.091	17.5312	NA	NA	NA	NA	NA	NA	Herbivore	Dense habitat	Indomalayan
Ampeliceps_coronatus	Sturnidae	1	107.568	86.8154	0.352729	0.284678	22710949	0	101.091	17.5312	NA	NA	NA	NA	NA	NA	Herbivore	Dense habitat	Indomalayan
Ampelioides_tschudii	Cotingidae	0	139.476	69.9779	0.400155	0.200766	22700815	0	-74.9547	-4.88344	NA	NA	NA	NA	NA	NA	Omnivore	Dense habitat	Neotropical
Ampelioides_tschudii	Cotingidae	1	139.542	57.4693	0.423313	0.174338	22700815	0	-74.9547	-4.88344	NA	NA	NA	NA	NA	NA	Omnivore	Dense habitat	Neotropical
Ampelion_rubrocristatus	Cotingidae	0	98.0477	89.0031	0.348327	0.316195	22700753	0	-74.7014	-4.06761	NA	NA	NA	NA	NA	NA	Herbivore	Dense habitat	Neotropical
Ampelion_rubrocristatus	Cotingidae	1	99.1678	86.8302	0.354539	0.310431	22700753	0	-74.7014	-4.06761	NA	NA	NA	NA	NA	NA	Herbivore	Dense habitat	Neotropical
Ampelion_rufaxilla	Cotingidae	0	147.185	64.2703	0.452591	0.19763	22700761	0	-73.9076	-6.31528	NA	NA	NA	NA	NA	NA	Herbivore	Dense habitat	Neotropical
Ampelion_rufaxilla	Cotingidae	1	147.553	67.8567	0.446909	0.205524	22700761	0	-73.9076	-6.31528	NA	NA	NA	NA	NA	NA	Herbivore	Dense habitat	Neotropical
Amphilais_seebohmi	Locustellidae	0	161.685	137.362	0.357366	0.303607	22715475	1	47.6815	-18.9189	48.25	13.47	290.3	10	300	550	Invertivore	Generalist	Afrotropical
Amphilais_seebohmi	Locustellidae	1	158.85	136.771	0.355725	0.306283	22715475	1	47.6815	-18.9189	48.25	13.47	290.3	10	300	550	Invertivore	Generalist	Afrotropical
Amphispiza_bilineata	Passerellidae	0	129.559	120.757	0.344011	0.320639	22721194	0	-105.983	28.6439	NA	NA	NA	NA	NA	NA	Omnivore	Dense habitat	Nearctic
Amphispiza_bilineata	Passerellidae	1	128.706	118.361	0.346128	0.318307	22721194	0	-105.983	28.6439	NA	NA	NA	NA	NA	NA	Omnivore	Dense habitat	Nearctic
Amytornis_ballarae	Maluridae	0	150.214	124.659	0.368755	0.30602	22735654	0	139.166	-20.3609	NA	NA	NA	NA	NA	NA	Omnivore	Generalist	Australasian
Amytornis_ballarae	Maluridae	1	158.337	132.902	0.365309	0.306626	22735654	0	139.166	-20.3609	NA	NA	NA	NA	NA	NA	Omnivore	Generalist	Australasian
Amytornis_barbatus	Maluridae	0	174.749	155.913	0.352055	0.314107	22703780	0	139.988	-26.8787	NA	NA	NA	NA	NA	NA	Omnivore	Generalist	Australasian
Amytornis_barbatus	Maluridae	1	171.428	155.475	0.349549	0.31702	22703780	0	139.988	-26.8787	NA	NA	NA	NA	NA	NA	Omnivore	Generalist	Australasian
Amytornis_dorotheae	Maluridae	0	160.855	133.813	0.369864	0.307684	22703786	0	138.827	-19.3247	NA	NA	NA	NA	NA	NA	Omnivore	Generalist	Australasian
Amytornis_dorotheae	Maluridae	1	170.294	140.952	0.365085	0.302181	22703786	0	138.827	-19.3247	NA	NA	NA	NA	NA	NA	Omnivore	Generalist	Australasian
Amytornis_goyderi	Maluridae	0	197.764	153.658	0.37657	0.292586	22703795	0	137.825	-26.0009	NA	NA	NA	NA	NA	NA	Herbivore	Open habitat	Australasian
Amytornis_goyderi	Maluridae	1	188.711	152.636	0.36922	0.298637	22703795	0	137.825	-26.0009	NA	NA	NA	NA	NA	NA	Herbivore	Open habitat	Australasian
Amytornis_housei	Maluridae	0	122.927	86.6514	0.401684	0.283147	22703807	0	125.466	-15.8311	NA	NA	NA	NA	NA	NA	Omnivore	Generalist	Australasian
Amytornis_housei	Maluridae	1	88.7846	78.6156	0.356195	0.315398	22703807	0	125.466	-15.8311	NA	NA	NA	NA	NA	NA	Omnivore	Generalist	Australasian
Amytornis_merrotsyi	Maluridae	0	170.642	127.447	0.385455	0.287882	22732155	0	137.532	-31.7333	NA	NA	NA	NA	NA	NA	Omnivore	Generalist	Australasian
Amytornis_merrotsyi	Maluridae	1	170.934	131.94	0.378855	0.292429	22732155	0	137.532	-31.7333	NA	NA	NA	NA	NA	NA	Omnivore	Generalist	Australasian
Amytornis_purnelli	Maluridae	0	179.171	102.085	0.427545	0.243599	22735659	0	130.864	-23.554	NA	NA	NA	NA	NA	NA	Omnivore	Generalist	Australasian
Amytornis_purnelli	Maluridae	1	159.166	100.366	0.412966	0.260405	22735659	0	130.864	-23.554	NA	NA	NA	NA	NA	NA	Omnivore	Generalist	Australasian
Amytornis_striatus	Maluridae	0	175.249	129.467	0.384405	0.283983	22734297	0	127.466	-25.7962	NA	NA	NA	NA	NA	NA	Omnivore	Open habitat	Australasian
Amytornis_striatus	Maluridae	1	155.459	124.414	0.373271	0.298728	22734297	0	127.466	-25.7962	NA	NA	NA	NA	NA	NA	Omnivore	Open habitat	Australasian
Amytornis_woodwardi	Maluridae	0	127.146	114.932	0.35526	0.321132	22703783	0	132.685	-12.9817	NA	NA	NA	NA	NA	NA	Herbivore	Generalist	Australasian
Amytornis_woodwardi	Maluridae	1	142.97	122.73	0.360136	0.309152	22703783	0	132.685	-12.9817	NA	NA	NA	NA	NA	NA	Herbivore	Generalist	Australasian
Anabacerthia_amaurotis	Furnariidae	0	177.966	100.004	0.420296	0.236176	22702843	0	-47.0188	-24.1669	NA	NA	NA	NA	NA	NA	Invertivore	Dense habitat	Neotropical
Anabacerthia_amaurotis	Furnariidae	1	174.354	96.6462	0.422338	0.234106	22702843	0	-47.0188	-24.1669	NA	NA	NA	NA	NA	NA	Invertivore	Dense habitat	Neotropical
Anabacerthia_striaticollis	Furnariidae	0	169.981	88.7864	0.432767	0.226048	22702789	0	-73.7745	-1.54537	NA	NA	NA	NA	NA	NA	Invertivore	Dense habitat	Neotropical
Anabacerthia_striaticollis	Furnariidae	1	165.874	82.4429	0.440205	0.218791	22702789	0	-73.7745	-1.54537	NA	NA	NA	NA	NA	NA	Invertivore	Dense habitat	Neotropical
Anabacerthia_variegaticeps	Furnariidae	0	161.171	105.029	0.402627	0.262378	22702786	0	-87.4764	11.7782	NA	NA	NA	NA	NA	NA	Invertivore	Dense habitat	Neotropical
Anabacerthia_variegaticeps	Furnariidae	1	170.331	114.74	0.396624	0.267178	22702786	0	-87.4764	11.7782	NA	NA	NA	NA	NA	NA	Invertivore	Dense habitat	Neotropical
Anabazenops_dorsalis	Furnariidae	0	177.097	130.221	0.384144	0.282465	22702913	0	-73.2176	-7.79106	NA	NA	NA	NA	NA	NA	Invertivore	Dense habitat	Neotropical
Anabazenops_dorsalis	Furnariidae	1	179.544	131.812	0.38339	0.281466	22702913	0	-73.2176	-7.79106	NA	NA	NA	NA	NA	NA	Invertivore	Dense habitat	Neotropical
Anabazenops_fuscus	Furnariidae	0	184.368	135.994	0.381138	0.281136	22702881	0	-43.4634	-20.5535	NA	NA	NA	NA	NA	NA	Invertivore	Dense habitat	Neotropical
Anabazenops_fuscus	Furnariidae	1	185.6	137.268	0.381078	0.281843	22702881	0	-43.4634	-20.5535	NA	NA	NA	NA	NA	NA	Invertivore	Dense habitat	Neotropical
Anairetes_agilis	Tyrannidae	0	139.981	97.5256	0.375377	0.261526	22699369	0	-77.151	0.639177	NA	NA	NA	NA	NA	NA	NA	NA	NA
Anairetes_agilis	Tyrannidae	1	137.795	99.569	0.370061	0.267401	22699369	0	-77.151	0.639177	NA	NA	NA	NA	NA	NA	NA	NA	NA
Anairetes_agraphia	Tyrannidae	0	126.483	116.121	0.345689	0.317368	22699376	0	-75.5992	-9.87518	NA	NA	NA	NA	NA	NA	NA	NA	NA
Anairetes_agraphia	Tyrannidae	1	130.156	115.844	0.350578	0.312029	22699376	0	-75.5992	-9.87518	NA	NA	NA	NA	NA	NA	NA	NA	NA
Anairetes_alpinus	Tyrannidae	0	114.977	105.795	0.343877	0.316416	22699383	0	-71.8595	-13.5347	NA	NA	NA	NA	NA	NA	Invertivore	Dense habitat	Neotropical
Anairetes_alpinus	Tyrannidae	1	111.754	101.982	0.346767	0.316444	22699383	0	-71.8595	-13.5347	NA	NA	NA	NA	NA	NA	Invertivore	Dense habitat	Neotropical
Anairetes_fernandezianus	Tyrannidae	0	92.4689	87.434	0.339275	0.320802	22699401	1	-78.875	-33.6341	NA	NA	NA	NA	NA	NA	Invertivore	Dense habitat	Neotropical
Anairetes_fernandezianus	Tyrannidae	1	91.5841	86.7421	0.33939	0.321447	22699401	1	-78.875	-33.6341	NA	NA	NA	NA	NA	NA	Invertivore	Dense habitat	Neotropical
Anairetes_flavirostris	Tyrannidae	0	115.897	103.492	0.343581	0.306805	22699397	0	-64.529	-31.1754	NA	NA	NA	NA	NA	NA	Invertivore	Dense habitat	Neotropical
Anairetes_flavirostris	Tyrannidae	1	125.332	115.646	0.34029	0.31399	22699397	0	-64.529	-31.1754	NA	NA	NA	NA	NA	NA	Invertivore	Dense habitat	Neotropical
Anairetes_nigrocristatus	Tyrannidae	0	125.521	125.309	0.331458	0.330899	22699387	0	-77.8608	-7.71985	NA	NA	NA	NA	NA	NA	Invertivore	Dense habitat	Neotropical
Anairetes_nigrocristatus	Tyrannidae	1	112.483	112.677	0.331202	0.331774	22699387	0	-77.8608	-7.71985	NA	NA	NA	NA	NA	NA	Invertivore	Dense habitat	Neotropical
Anairetes_parulus	Tyrannidae	0	128.736	104.815	0.356336	0.290124	22699406	0	-69.2022	-35.5941	NA	NA	NA	NA	NA	NA	Invertivore	Dense habitat	Neotropical
Anairetes_parulus	Tyrannidae	1	132.379	114.997	0.350076	0.30411	22699406	0	-69.2022	-35.5941	NA	NA	NA	NA	NA	NA	Invertivore	Dense habitat	Neotropical
Anairetes_reguloides	Tyrannidae	0	147.634	144.553	0.335652	0.328647	22699393	0	-75.0349	-13.7127	NA	NA	NA	NA	NA	NA	Invertivore	Dense habitat	Neotropical
Anairetes_reguloides	Tyrannidae	1	138.029	135.479	0.336509	0.330292	22699393	0	-75.0349	-13.7127	NA	NA	NA	NA	NA	NA	Invertivore	Dense habitat	Neotropical
Anaplectes_rubriceps	Ploceidae	0	216.739	130.673	0.391945	0.236306	103812581	0	27.8258	-16.1676	NA	NA	NA	NA	NA	NA	Invertivore	Open habitat	Afrotropical
Anaplectes_rubriceps	Ploceidae	1	223.701	86.606	0.517616	0.200396	103812581	0	27.8258	-16.1676	NA	NA	NA	NA	NA	NA	Invertivore	Open habitat	Afrotropical
Ancistrops_strigilatus	Furnariidae	0	175.225	133.72	0.375502	0.286557	22702757	0	-67.879	-5.93026	NA	NA	NA	NA	NA	NA	Invertivore	Dense habitat	Neotropical
Ancistrops_strigilatus	Furnariidae	1	174.64	133.389	0.376137	0.28729	22702757	0	-67.879	-5.93026	NA	NA	NA	NA	NA	NA	Invertivore	Dense habitat	Neotropical
Andropadus_ansorgei	Pycnonotidae	0	128.752	85.9349	0.39152	0.261318	22712782	0	13.0549	1.37895	NA	NA	NA	NA	NA	NA	NA	NA	NA
Andropadus_ansorgei	Pycnonotidae	1	127.988	82.7309	0.395626	0.25573	22712782	0	13.0549	1.37895	NA	NA	NA	NA	NA	NA	NA	NA	NA
Andropadus_curvirostris	Pycnonotidae	0	123.848	83.0286	0.388588	0.260512	22712786	0	16.2341	0.944403	NA	NA	NA	NA	NA	NA	NA	NA	NA
Andropadus_curvirostris	Pycnonotidae	1	127.168	85.9847	0.391311	0.264585	22712786	0	16.2341	0.944403	NA	NA	NA	NA	NA	NA	NA	NA	NA
Andropadus_gracilirostris	Pycnonotidae	0	142.536	117.19	0.36315	0.298575	22712791	0	15.6859	0.504905	NA	NA	NA	NA	NA	NA	NA	NA	NA
Andropadus_gracilirostris	Pycnonotidae	1	140.877	112.91	0.366707	0.293909	22712791	0	15.6859	0.504905	NA	NA	NA	NA	NA	NA	NA	NA	NA
Andropadus_gracilis	Pycnonotidae	0	124.856	72.7607	0.405297	0.236191	22712777	0	15.6394	0.651573	NA	NA	NA	NA	NA	NA	NA	NA	NA
Andropadus_gracilis	Pycnonotidae	1	125.816	73.4023	0.404471	0.235973	22712777	0	15.6394	0.651573	NA	NA	NA	NA	NA	NA	NA	NA	NA
Andropadus_importunus	Pycnonotidae	0	120.794	82.6113	0.378749	0.259026	22712795	0	33.9812	-17.6325	NA	NA	NA	NA	NA	NA	Herbivore	Dense habitat	Afrotropical
Andropadus_importunus	Pycnonotidae	1	118.775	80.0069	0.380539	0.256332	22712795	0	33.9812	-17.6325	NA	NA	NA	NA	NA	NA	Herbivore	Dense habitat	Afrotropical
Andropadus_latirostris	Pycnonotidae	0	130.724	85.188	0.388933	0.253454	22712800	0	16.4146	1.33945	NA	NA	NA	NA	NA	NA	NA	NA	NA
Andropadus_latirostris	Pycnonotidae	1	135.734	86.9486	0.393198	0.251875	22712800	0	16.4146	1.33945	NA	NA	NA	NA	NA	NA	NA	NA	NA
Andropadus_masukuensis	Pycnonotidae	0	147.268	76.9266	0.411688	0.215048	22712760	0	33.0628	-4.02483	NA	NA	NA	NA	NA	NA	NA	NA	NA
Andropadus_masukuensis	Pycnonotidae	1	141.328	67.2577	0.419707	0.199738	22712760	0	33.0628	-4.02483	NA	NA	NA	NA	NA	NA	NA	NA	NA
Andropadus_montanus	Pycnonotidae	0	133.296	42.9954	0.446132	0.143903	22712750	0	10.4331	6.22347	NA	NA	NA	NA	NA	NA	NA	NA	NA
Andropadus_montanus	Pycnonotidae	1	135.125	37.9118	0.455387	0.127768	22712750	0	10.4331	6.22347	NA	NA	NA	NA	NA	NA	NA	NA	NA
Andropadus_virens	Pycnonotidae	0	114.345	69.5643	0.399294	0.242919	22712766	0	16.629	-0.731083	NA	NA	NA	NA	NA	NA	NA	NA	NA
Andropadus_virens	Pycnonotidae	1	114.329	67.5586	0.403508	0.238438	22712766	0	16.629	-0.731083	NA	NA	NA	NA	NA	NA	NA	NA	NA
Androphobus_viridis	Psophodidae	0	88.128	66.6413	0.34314	0.259478	22705324	1	139.275	-4.42303	140.5	6	785753	155	155	155	Invertivore	Dense habitat	Australasian
Androphobus_viridis	Psophodidae	1	76.0672	48.1847	0.359006	0.227412	22705324	1	139.275	-4.42303	140.5	6	785753	155	155	155	Invertivore	Dense habitat	Australasian
Anisognathus_lacrymosus	Thraupidae	0	167.065	86.3103	0.402789	0.208091	22722630	0	-75.6685	-0.0196156	NA	NA	NA	NA	NA	NA	Herbivore	Dense habitat	Neotropical
Anisognathus_lacrymosus	Thraupidae	1	163.706	90.2862	0.394548	0.217599	22722630	0	-75.6685	-0.0196156	NA	NA	NA	NA	NA	NA	Herbivore	Dense habitat	Neotropical
Anisognathus_melanogenys	Thraupidae	0	177.418	115.498	0.37456	0.243837	22722624	0	-73.6833	10.7895	NA	NA	NA	NA	NA	NA	Herbivore	Dense habitat	Neotropical
Anisognathus_melanogenys	Thraupidae	1	176.713	114.717	0.374323	0.242999	22722624	0	-73.6833	10.7895	NA	NA	NA	NA	NA	NA	Herbivore	Dense habitat	Neotropical
Anisognathus_notabilis	Thraupidae	0	159.687	42.811	0.465188	0.124714	22722651	0	-77.4784	2.27194	NA	NA	NA	NA	NA	NA	Herbivore	Dense habitat	Neotropical
Anisognathus_notabilis	Thraupidae	1	160.11	44.1367	0.464318	0.127996	22722651	0	-77.4784	2.27194	NA	NA	NA	NA	NA	NA	Herbivore	Dense habitat	Neotropical
Anisognathus_somptuosus	Thraupidae	0	195.318	61.0432	0.446864	0.13966	103845565	0	-75.6034	-1.73019	NA	NA	NA	NA	NA	NA	Omnivore	Dense habitat	Neotropical
Anisognathus_somptuosus	Thraupidae	1	194.92	60.5468	0.447244	0.138924	103845565	0	-75.6034	-1.73019	NA	NA	NA	NA	NA	NA	Omnivore	Dense habitat	Neotropical
Anomalospiza_imberbis	Viduidae	0	165.109	147.18	0.348382	0.310551	22719254	0	26.6876	-10.4716	NA	NA	NA	NA	NA	NA	Herbivore	Open habitat	Afrotropical
Anomalospiza_imberbis	Viduidae	1	214.075	115.065	0.403168	0.216702	22719254	0	26.6876	-10.4716	NA	NA	NA	NA	NA	NA	Herbivore	Open habitat	Afrotropical
Anthochaera_carunculata	Meliphagidae	0	116.667	108.717	0.339436	0.316306	22704466	0	134.253	-32.092	NA	NA	NA	NA	NA	NA	Herbivore	Generalist	Australasian
Anthochaera_carunculata	Meliphagidae	1	120.327	112.191	0.338213	0.315347	22704466	0	134.253	-32.092	NA	NA	NA	NA	NA	NA	Herbivore	Generalist	Australasian
Anthochaera_chrysoptera	Meliphagidae	0	94.4773	87.9637	0.340623	0.317139	22704460	0	146.85	-34.6382	NA	NA	NA	NA	NA	NA	Herbivore	Dense habitat	Australasian
Anthochaera_chrysoptera	Meliphagidae	1	116.584	108.755	0.341433	0.318505	22704460	0	146.85	-34.6382	NA	NA	NA	NA	NA	NA	Herbivore	Dense habitat	Australasian
Anthochaera_lunulata	Meliphagidae	0	106.778	94.9933	0.346809	0.308534	22704454	0	117.944	-32.5194	NA	NA	NA	NA	NA	NA	Herbivore	Dense habitat	Australasian
Anthochaera_lunulata	Meliphagidae	1	112.186	96.5692	0.351558	0.302619	22704454	0	117.944	-32.5194	NA	NA	NA	NA	NA	NA	Herbivore	Dense habitat	Australasian
Anthochaera_paradoxa	Meliphagidae	0	174.103	149.002	0.352615	0.301778	22704469	1	146.898	-41.8553	146.5	43.28	837.3	2	2	200	Herbivore	Dense habitat	Australasian
Anthochaera_paradoxa	Meliphagidae	1	149.953	126.854	0.354488	0.299883	22704469	1	146.898	-41.8553	146.5	43.28	837.3	2	2	200	Herbivore	Dense habitat	Australasian
Anthornis_melanura	Meliphagidae	0	150.268	86.184	0.387004	0.22196	22704447	1	172.666	-41.9324	120.575	44.36	490.45	25	200	585	Herbivore	Dense habitat	Australasian
Anthornis_melanura	Meliphagidae	1	148.155	124.212	0.346089	0.290158	22704447	1	172.666	-41.9324	120.575	44.36	490.45	25	200	585	Herbivore	Dense habitat	Australasian
Anthoscopus_caroli	Remizidae	0	184.671	158.639	0.358492	0.307957	22731087	0	29.2969	-13.0238	NA	NA	NA	NA	NA	NA	Invertivore	Generalist	Afrotropical
Anthoscopus_caroli	Remizidae	1	187.189	153.517	0.365942	0.300115	22731087	0	29.2969	-13.0238	NA	NA	NA	NA	NA	NA	Invertivore	Generalist	Afrotropical
Anthoscopus_flavifrons	Remizidae	0	144.543	21.3357	0.500067	0.0738135	22711660	0	14.8394	1.8139	NA	NA	NA	NA	NA	NA	Invertivore	Dense habitat	Afrotropical
Anthoscopus_flavifrons	Remizidae	1	143.384	19.622	0.501816	0.0686732	22711660	0	14.8394	1.8139	NA	NA	NA	NA	NA	NA	Invertivore	Dense habitat	Afrotropical
Anthoscopus_minutus	Remizidae	0	163.533	113.626	0.383512	0.266472	22711679	0	22.2983	-24.6713	NA	NA	NA	NA	NA	NA	Invertivore	Generalist	Afrotropical
Anthoscopus_minutus	Remizidae	1	165.783	120.507	0.376579	0.273734	22711679	0	22.2983	-24.6713	NA	NA	NA	NA	NA	NA	Invertivore	Generalist	Afrotropical
Anthoscopus_musculus	Remizidae	0	181.427	147.737	0.360207	0.293318	22711653	0	40.0054	4.22571	NA	NA	NA	NA	NA	NA	Invertivore	Generalist	Afrotropical
Anthoscopus_musculus	Remizidae	1	180.402	140.874	0.365768	0.285624	22711653	0	40.0054	4.22571	NA	NA	NA	NA	NA	NA	Invertivore	Generalist	Afrotropical
Anthoscopus_parvulus	Remizidae	0	190.645	76.3196	0.429106	0.171781	22711646	0	5.7203	10.4829	NA	NA	NA	NA	NA	NA	Invertivore	Open habitat	Afrotropical
Anthoscopus_parvulus	Remizidae	1	195.525	77.3434	0.430526	0.170303	22711646	0	5.7203	10.4829	NA	NA	NA	NA	NA	NA	Invertivore	Open habitat	Afrotropical
Anthoscopus_punctifrons	Remizidae	0	177.054	118.329	0.380454	0.254266	22711639	0	10.8661	14.2348	NA	NA	NA	NA	NA	NA	Invertivore	Open habitat	Afrotropical
Anthoscopus_punctifrons	Remizidae	1	175.518	110.653	0.386587	0.243718	22711639	0	10.8661	14.2348	NA	NA	NA	NA	NA	NA	Invertivore	Open habitat	Afrotropical
Anthreptes_anchietae	Nectariniidae	0	135.215	90.1213	0.402493	0.268263	22717606	0	26.8687	-11.3688	NA	NA	NA	NA	NA	NA	Invertivore	Open habitat	Afrotropical
Anthreptes_anchietae	Nectariniidae	1	112.864	90.9127	0.3814	0.30722	22717606	0	26.8687	-11.3688	NA	NA	NA	NA	NA	NA	Invertivore	Open habitat	Afrotropical
Anthreptes_aurantium	Nectariniidae	0	151.856	137.015	0.328135	0.296067	22717649	0	17.988	0.596371	NA	NA	NA	NA	NA	NA	NA	NA	NA
Anthreptes_aurantium	Nectariniidae	1	144.863	158.98	0.314454	0.345099	22717649	0	17.988	0.596371	NA	NA	NA	NA	NA	NA	NA	NA	NA
Anthreptes_collaris	Nectariniidae	0	163.989	73.3273	0.387715	0.173366	22717668	0	23.3886	-4.78831	NA	NA	NA	NA	NA	NA	NA	NA	NA
Anthreptes_collaris	Nectariniidae	1	96.7302	67.2141	0.317291	0.220473	22717668	0	23.3886	-4.78831	NA	NA	NA	NA	NA	NA	NA	NA	NA
Anthreptes_gabonicus	Nectariniidae	0	174.524	158.603	0.344067	0.312679	22717629	0	0.997705	5.63582	NA	NA	NA	NA	NA	NA	Invertivore	Dense habitat	Afrotropical
Anthreptes_gabonicus	Nectariniidae	1	174.954	154.164	0.348496	0.307084	22717629	0	0.997705	5.63582	NA	NA	NA	NA	NA	NA	Invertivore	Dense habitat	Afrotropical
Anthreptes_longuemarei	Nectariniidae	0	188.173	168.377	0.345645	0.309283	22717635	0	19.8649	-2.13408	NA	NA	NA	NA	NA	NA	Invertivore	Open habitat	Afrotropical
Anthreptes_longuemarei	Nectariniidae	1	172.935	188.169	0.33176	0.360985	22717635	0	19.8649	-2.13408	NA	NA	NA	NA	NA	NA	Invertivore	Open habitat	Afrotropical
Anthreptes_malacensis	Nectariniidae	0	182.928	80.5469	0.417564	0.183861	103792612	1	109.059	3.96129	NA	NA	NA	NA	NA	NA	Invertivore	Generalist	Indomalayan
Anthreptes_malacensis	Nectariniidae	1	140.624	111.169	0.35666	0.281954	103792612	1	109.059	3.96129	NA	NA	NA	NA	NA	NA	Invertivore	Generalist	Indomalayan
Anthreptes_metallicus	Nectariniidae	0	197.063	172.403	0.348836	0.305183	22717676	0	39.7438	16.8878	NA	NA	NA	NA	NA	NA	NA	NA	NA
Anthreptes_metallicus	Nectariniidae	1	99.4076	80.4308	0.303467	0.245536	22717676	0	39.7438	16.8878	NA	NA	NA	NA	NA	NA	NA	NA	NA
Anthreptes_neglectus	Nectariniidae	0	140.798	131.631	0.339213	0.317126	22717645	0	38.3464	-7.5362	NA	NA	NA	NA	NA	NA	Omnivore	Dense habitat	Afrotropical
Anthreptes_neglectus	Nectariniidae	1	144.551	162.745	0.316271	0.356079	22717645	0	38.3464	-7.5362	NA	NA	NA	NA	NA	NA	Omnivore	Dense habitat	Afrotropical
Anthreptes_orientalis	Nectariniidae	0	185.895	175.99	0.340893	0.322729	22717640	0	39.0937	2.37191	NA	NA	NA	NA	NA	NA	Invertivore	Generalist	Afrotropical
Anthreptes_orientalis	Nectariniidae	1	168.754	187.166	0.32942	0.365363	22717640	0	39.0937	2.37191	NA	NA	NA	NA	NA	NA	Invertivore	Generalist	Afrotropical
Anthreptes_pallidigaster	Nectariniidae	0	196.132	196.68	0.331349	0.332275	22717653	0	37.4448	-6.38502	NA	NA	NA	NA	NA	NA	NA	NA	NA
Anthreptes_pallidigaster	Nectariniidae	1	114.628	130.818	0.304929	0.347997	22717653	0	37.4448	-6.38502	NA	NA	NA	NA	NA	NA	NA	NA	NA
Anthreptes_platurus	Nectariniidae	0	190.236	131.246	0.375837	0.259294	22717672	0	9.75964	12.8468	NA	NA	NA	NA	NA	NA	NA	NA	NA
Anthreptes_platurus	Nectariniidae	1	133.652	61.7623	0.384349	0.177613	22717672	0	9.75964	12.8468	NA	NA	NA	NA	NA	NA	NA	NA	NA
Anthreptes_rectirostris	Nectariniidae	0	180.178	108.504	0.380375	0.229064	103792746	0	-6.64322	6.79751	NA	NA	NA	NA	NA	NA	Omnivore	Dense habitat	Afrotropical
Anthreptes_rectirostris	Nectariniidae	1	139.022	70.1871	0.365817	0.184687	103792746	0	-6.64322	6.79751	NA	NA	NA	NA	NA	NA	Omnivore	Dense habitat	Afrotropical
Anthreptes_reichenowi	Nectariniidae	0	178.305	103.284	0.38949	0.225613	22717602	0	35.6081	-16.6977	NA	NA	NA	NA	NA	NA	Invertivore	Dense habitat	Afrotropical
Anthreptes_reichenowi	Nectariniidae	1	123.809	87.7067	0.368754	0.261225	22717602	0	35.6081	-16.6977	NA	NA	NA	NA	NA	NA	Invertivore	Dense habitat	Afrotropical
Anthreptes_rhodolaemus	Nectariniidae	0	185.962	100.618	0.400527	0.216712	22717618	1	111.683	6.26007	NA	NA	NA	NA	NA	NA	Invertivore	Dense habitat	Indomalayan
Anthreptes_rhodolaemus	Nectariniidae	1	140.301	105.089	0.356896	0.267323	22717618	1	111.683	6.26007	NA	NA	NA	NA	NA	NA	Invertivore	Dense habitat	Indomalayan
Anthreptes_rubritorques	Nectariniidae	0	184.884	133.466	0.357962	0.25841	22717663	0	37.5584	-6.20894	NA	NA	NA	NA	NA	NA	Herbivore	Generalist	Afrotropical
Anthreptes_rubritorques	Nectariniidae	1	153.626	117.504	0.348877	0.266846	22717663	0	37.5584	-6.20894	NA	NA	NA	NA	NA	NA	Herbivore	Generalist	Afrotropical
Anthreptes_simplex	Nectariniidae	0	179.889	95.053	0.400022	0.211372	22717611	1	108.175	1.23335	109.5	4.325	419.9	6	11.5	450	Invertivore	Dense habitat	Indomalayan
Anthreptes_simplex	Nectariniidae	1	173.543	104.769	0.3872	0.233756	22717611	1	108.175	1.23335	109.5	4.325	419.9	6	11.5	450	Invertivore	Dense habitat	Indomalayan
Anthreptes_singalensis	Nectariniidae	0	177.704	69.4588	0.437496	0.171003	22717626	0	103.283	11.3598	NA	NA	NA	NA	NA	NA	NA	NA	NA
Anthreptes_singalensis	Nectariniidae	1	142.537	65.3003	0.404825	0.185462	22717626	0	103.283	11.3598	NA	NA	NA	NA	NA	NA	NA	NA	NA
Anthus_antarcticus	Motacillidae	0	160.35	126.31	0.368389	0.290186	22718588	1	-37.0043	-54.3737	NA	NA	NA	NA	NA	NA	Invertivore	Generalist	Neotropical
Anthus_antarcticus	Motacillidae	1	155.305	117.693	0.373671	0.283175	22718588	1	-37.0043	-54.3737	NA	NA	NA	NA	NA	NA	Invertivore	Generalist	Neotropical
Anthus_berthelotii	Motacillidae	0	166.644	146.484	0.351903	0.309333	22718508	1	-15.8006	28.7914	16.58	28.42	749.4	35	275	275	Invertivore	Open habitat	Palearctic
Anthus_berthelotii	Motacillidae	1	163.567	146.596	0.350424	0.314064	22718508	1	-15.8006	28.7914	16.58	28.42	749.4	35	275	275	Invertivore	Open habitat	Palearctic
Anthus_bogotensis	Motacillidae	0	173.158	114.243	0.392466	0.258933	22718600	0	-74.2892	-8.20844	NA	NA	NA	NA	NA	NA	Omnivore	Open habitat	Neotropical
Anthus_bogotensis	Motacillidae	1	168.733	112.839	0.390961	0.261452	22718600	0	-74.2892	-8.20844	NA	NA	NA	NA	NA	NA	Omnivore	Open habitat	Neotropical
Anthus_brachyurus	Motacillidae	0	131.436	84.372	0.388155	0.249166	22718532	0	23.4274	-8.67119	NA	NA	NA	NA	NA	NA	Invertivore	Open habitat	Afrotropical
Anthus_brachyurus	Motacillidae	1	137.848	95.6706	0.380067	0.263778	22718532	0	23.4274	-8.67119	NA	NA	NA	NA	NA	NA	Invertivore	Open habitat	Afrotropical
Anthus_caffer	Motacillidae	0	142.449	97.028	0.381852	0.260095	22718536	0	28.2954	-18.0263	NA	NA	NA	NA	NA	NA	Invertivore	Open habitat	Afrotropical
Anthus_caffer	Motacillidae	1	143.02	93.9258	0.388389	0.255068	22718536	0	28.2954	-18.0263	NA	NA	NA	NA	NA	NA	Invertivore	Open habitat	Afrotropical
Anthus_campestris	Motacillidae	0	183.949	145.263	0.36826	0.290812	22718501	0	38.8959	17.0582	NA	NA	NA	NA	NA	NA	Invertivore	Generalist	Palearctic
Anthus_campestris	Motacillidae	1	181.002	145.078	0.366815	0.294012	22718501	0	38.8959	17.0582	NA	NA	NA	NA	NA	NA	Invertivore	Generalist	Palearctic
Anthus_cervinus	Motacillidae	0	137.414	92.5689	0.38855	0.261747	22718560	0	51.4532	13.908	NA	NA	NA	NA	NA	NA	Invertivore	Dense habitat	Palearctic
Anthus_cervinus	Motacillidae	1	154.745	92.1104	0.406171	0.24177	22718560	0	51.4532	13.908	NA	NA	NA	NA	NA	NA	Invertivore	Dense habitat	Palearctic
Anthus_chacoensis	Motacillidae	0	163.184	121.844	0.378288	0.282454	22718606	0	-60.4639	-31.6351	NA	NA	NA	NA	NA	NA	Invertivore	Open habitat	Neotropical
Anthus_chacoensis	Motacillidae	1	150.887	115.73	0.374051	0.286895	22718606	0	-60.4639	-31.6351	NA	NA	NA	NA	NA	NA	Invertivore	Open habitat	Neotropical
Anthus_chloris	Motacillidae	0	181.807	54.6071	0.472167	0.141819	22718444	0	29.4642	-28.4283	NA	NA	NA	NA	NA	NA	NA	NA	NA
Anthus_chloris	Motacillidae	1	178.563	48.3431	0.482106	0.130523	22718444	0	29.4642	-28.4283	NA	NA	NA	NA	NA	NA	NA	NA	NA
Anthus_correndera	Motacillidae	0	162.58	140.257	0.355963	0.307088	22718585	0	-66.429	-34.4126	NA	NA	NA	NA	NA	NA	Invertivore	Open habitat	Neotropical
Anthus_correndera	Motacillidae	1	152.927	130.806	0.357705	0.305962	22718585	0	-66.429	-34.4126	NA	NA	NA	NA	NA	NA	Invertivore	Open habitat	Neotropical
Anthus_crenatus	Motacillidae	0	163.946	99.2243	0.411569	0.249093	22718452	0	25.5162	-30.2968	NA	NA	NA	NA	NA	NA	Invertivore	Open habitat	Afrotropical
Anthus_crenatus	Motacillidae	1	162.169	98.1708	0.410515	0.248509	22718452	0	25.5162	-30.2968	NA	NA	NA	NA	NA	NA	Invertivore	Open habitat	Afrotropical
Anthus_furcatus	Motacillidae	0	159.7	119.247	0.378016	0.282262	22718594	0	-63.1957	-31.0353	NA	NA	NA	NA	NA	NA	Invertivore	Open habitat	Neotropical
Anthus_furcatus	Motacillidae	1	155.838	116.446	0.379896	0.283867	22718594	0	-63.1957	-31.0353	NA	NA	NA	NA	NA	NA	Invertivore	Open habitat	Neotropical
Anthus_godlewskii	Motacillidae	0	178.651	122.73	0.386372	0.265431	22718505	0	79.346	19.6024	NA	NA	NA	NA	NA	NA	Invertivore	Open habitat	Palearctic
Anthus_godlewskii	Motacillidae	1	174.103	120.882	0.38554	0.267685	22718505	0	79.346	19.6024	NA	NA	NA	NA	NA	NA	Invertivore	Open habitat	Palearctic
Anthus_gustavi	Motacillidae	0	139.698	107.644	0.368444	0.283906	22718553	0	121.473	6.62071	NA	NA	NA	NA	NA	NA	Invertivore	Dense habitat	Palearctic
Anthus_gustavi	Motacillidae	1	146.861	115.485	0.366322	0.288059	22718553	0	121.473	6.62071	NA	NA	NA	NA	NA	NA	Invertivore	Dense habitat	Palearctic
Anthus_gutturalis	Motacillidae	0	154.615	90.6283	0.412668	0.241888	22718614	1	141.342	-5.14099	140.5	6	785753	155	155	155	Invertivore	Open habitat	Australasian
Anthus_gutturalis	Motacillidae	1	157.313	92.8021	0.412378	0.243269	22718614	1	141.342	-5.14099	140.5	6	785753	155	155	155	Invertivore	Open habitat	Australasian
Anthus_hellmayri	Motacillidae	0	172.224	135.587	0.369931	0.291236	22718597	0	-55.521	-27.1618	NA	NA	NA	NA	NA	NA	Invertivore	Open habitat	Neotropical
Anthus_hellmayri	Motacillidae	1	173.864	138.982	0.367158	0.293497	22718597	0	-55.521	-27.1618	NA	NA	NA	NA	NA	NA	Invertivore	Open habitat	Neotropical
Anthus_hodgsoni	Motacillidae	0	131.674	104.053	0.361552	0.285712	22718550	0	99.9499	23.55	NA	NA	NA	NA	NA	NA	Invertivore	Dense habitat	Palearctic
Anthus_hodgsoni	Motacillidae	1	148.933	117.581	0.362547	0.286227	22718550	0	99.9499	23.55	NA	NA	NA	NA	NA	NA	Invertivore	Dense habitat	Palearctic
Anthus_hoeschi	Motacillidae	0	161.063	95.3476	0.405394	0.23999	22718467	0	23.9274	-10.9237	NA	NA	NA	NA	NA	NA	Invertivore	Generalist	Afrotropical
Anthus_hoeschi	Motacillidae	1	162.962	100.664	0.399091	0.246525	22718467	0	23.9274	-10.9237	NA	NA	NA	NA	NA	NA	Invertivore	Generalist	Afrotropical
Anthus_leucophrys	Motacillidae	0	162.01	91.3636	0.4169	0.235106	22718485	0	19.1109	-1.93718	NA	NA	NA	NA	NA	NA	Invertivore	Open habitat	Afrotropical
Anthus_leucophrys	Motacillidae	1	155.34	89.6351	0.411806	0.237622	22718485	0	19.1109	-1.93718	NA	NA	NA	NA	NA	NA	Invertivore	Open habitat	Afrotropical
Anthus_lineiventris	Motacillidae	0	166.076	134.331	0.364234	0.294612	22718448	0	30.1996	-16.6331	NA	NA	NA	NA	NA	NA	Invertivore	Open habitat	Afrotropical
Anthus_lineiventris	Motacillidae	1	166.409	134.521	0.364295	0.294488	22718448	0	30.1996	-16.6331	NA	NA	NA	NA	NA	NA	Invertivore	Open habitat	Afrotropical
Anthus_lutescens	Motacillidae	0	156.202	106.485	0.387794	0.264366	103820643	0	-54.8352	-17.1382	NA	NA	NA	NA	NA	NA	Invertivore	Generalist	Neotropical
Anthus_lutescens	Motacillidae	1	150.157	98.5857	0.393755	0.25852	103820643	0	-54.8352	-17.1382	NA	NA	NA	NA	NA	NA	Invertivore	Generalist	Neotropical
Anthus_melindae	Motacillidae	0	172.402	144.909	0.359355	0.302048	22718497	0	43.4616	0.909143	NA	NA	NA	NA	NA	NA	Invertivore	Open habitat	Afrotropical
Anthus_melindae	Motacillidae	1	176.356	150.352	0.356472	0.303911	22718497	0	43.4616	0.909143	NA	NA	NA	NA	NA	NA	Invertivore	Open habitat	Afrotropical
Anthus_nattereri	Motacillidae	0	171.966	84.6054	0.429699	0.211407	22718611	0	-52.1739	-26.0999	NA	NA	NA	NA	NA	NA	Invertivore	Open habitat	Neotropical
Anthus_nattereri	Motacillidae	1	177.557	85.545	0.432198	0.208229	22718611	0	-52.1739	-26.0999	NA	NA	NA	NA	NA	NA	Invertivore	Open habitat	Neotropical
Anthus_nilghiriensis	Motacillidae	0	145.59	92.2892	0.396713	0.251475	22718582	0	76.9712	10.5024	NA	NA	NA	NA	NA	NA	Invertivore	Open habitat	Indomalayan
Anthus_nilghiriensis	Motacillidae	1	151.771	87.848	0.408342	0.236356	22718582	0	76.9712	10.5024	NA	NA	NA	NA	NA	NA	Invertivore	Open habitat	Indomalayan
Anthus_novaeseelandiae	Motacillidae	0	167.504	129.095	0.370691	0.285691	22718480	0	136.92	-27.7828	NA	NA	NA	NA	NA	NA	Invertivore	Open habitat	Australasian
Anthus_novaeseelandiae	Motacillidae	1	173.363	133.743	0.370685	0.285969	22718480	0	136.92	-27.7828	NA	NA	NA	NA	NA	NA	Invertivore	Open habitat	Australasian
Anthus_pallidiventris	Motacillidae	0	169.933	117.312	0.385339	0.266018	22718493	0	13.8815	-2.53322	NA	NA	NA	NA	NA	NA	Invertivore	Open habitat	Afrotropical
Anthus_pallidiventris	Motacillidae	1	170.381	117.268	0.384686	0.264769	22718493	0	13.8815	-2.53322	NA	NA	NA	NA	NA	NA	Invertivore	Open habitat	Afrotropical
Anthus_petrosus	Motacillidae	0	125.809	81.8927	0.387752	0.252399	22718567	0	1.12231	51.6296	NA	NA	NA	NA	NA	NA	Invertivore	Generalist	Palearctic
Anthus_petrosus	Motacillidae	1	127.152	86.5067	0.38286	0.260476	22718567	0	1.12231	51.6296	NA	NA	NA	NA	NA	NA	Invertivore	Generalist	Palearctic
Anthus_pratensis	Motacillidae	0	146.665	114.36	0.36721	0.286329	22718556	0	13.3482	44.541	NA	NA	NA	NA	NA	NA	Invertivore	Generalist	Palearctic
Anthus_pratensis	Motacillidae	1	137.488	103.037	0.373123	0.279629	22718556	0	13.3482	44.541	NA	NA	NA	NA	NA	NA	Invertivore	Generalist	Palearctic
Anthus_richardi	Motacillidae	0	181.676	126.457	0.384116	0.267366	103821389	0	90.9359	19.7814	NA	NA	NA	NA	NA	NA	Invertivore	Open habitat	Palearctic
Anthus_richardi	Motacillidae	1	178.051	123.776	0.384082	0.267003	103821389	0	90.9359	19.7814	NA	NA	NA	NA	NA	NA	Invertivore	Open habitat	Palearctic
Anthus_roseatus	Motacillidae	0	151.483	119.078	0.368834	0.289934	22718564	0	90.2717	28.7631	NA	NA	NA	NA	NA	NA	Invertivore	Open habitat	Indomalayan
Anthus_roseatus	Motacillidae	1	147.388	114.105	0.370621	0.286928	22718564	0	90.2717	28.7631	NA	NA	NA	NA	NA	NA	Invertivore	Open habitat	Indomalayan
Anthus_rubescens	Motacillidae	0	143.114	74.8303	0.415695	0.217356	22718575	0	-18.3317	29.4706	NA	NA	NA	NA	NA	NA	Invertivore	Open habitat	Widespread
Anthus_rubescens	Motacillidae	1	146.158	76.6796	0.412763	0.21655	22718575	0	-18.3317	29.4706	NA	NA	NA	NA	NA	NA	Invertivore	Open habitat	Widespread
Anthus_rufulus	Motacillidae	0	175.333	92.943	0.419317	0.222277	22718477	0	91.2403	17.9843	NA	NA	NA	NA	NA	NA	Invertivore	Open habitat	Indomalayan
Anthus_rufulus	Motacillidae	1	177.324	94.5801	0.417852	0.222871	22718477	0	91.2403	17.9843	NA	NA	NA	NA	NA	NA	Invertivore	Open habitat	Indomalayan
Anthus_similis	Motacillidae	0	177.657	101.263	0.416488	0.237396	103821527	0	53.8032	11.3255	NA	NA	NA	NA	NA	NA	Invertivore	Open habitat	Afrotropical
Anthus_similis	Motacillidae	1	178.786	100.332	0.419812	0.235592	103821527	0	53.8032	11.3255	NA	NA	NA	NA	NA	NA	Invertivore	Open habitat	Afrotropical
Anthus_sokokensis	Motacillidae	0	153.299	129.761	0.355693	0.301077	22718542	0	39.3946	-4.74441	NA	NA	NA	NA	NA	NA	Invertivore	Dense habitat	Afrotropical
Anthus_sokokensis	Motacillidae	1	151.377	125.373	0.359527	0.297768	22718542	0	39.3946	-4.74441	NA	NA	NA	NA	NA	NA	Invertivore	Dense habitat	Afrotropical
Anthus_spinoletta	Motacillidae	0	180.997	140.471	0.366921	0.284767	22718571	0	40.0516	37.6892	NA	NA	NA	NA	NA	NA	Invertivore	Generalist	Palearctic
Anthus_spinoletta	Motacillidae	1	172.426	132.046	0.368739	0.282385	22718571	0	40.0516	37.6892	NA	NA	NA	NA	NA	NA	Invertivore	Generalist	Palearctic
Anthus_spragueii	Motacillidae	0	161.2	127.219	0.370196	0.292157	22718591	0	-102.09	29.051	NA	NA	NA	NA	NA	NA	Invertivore	Open habitat	Nearctic
Anthus_spragueii	Motacillidae	1	176.608	143.917	0.365153	0.297561	22718591	0	-102.09	29.051	NA	NA	NA	NA	NA	NA	Invertivore	Open habitat	Nearctic
Anthus_sylvanus	Motacillidae	0	150.127	121.216	0.363132	0.293202	22718579	0	99.0246	27.0269	NA	NA	NA	NA	NA	NA	Invertivore	Open habitat	Indomalayan
Anthus_sylvanus	Motacillidae	1	158.378	128.279	0.361995	0.293199	22718579	0	99.0246	27.0269	NA	NA	NA	NA	NA	NA	Invertivore	Open habitat	Indomalayan
Anthus_trivialis	Motacillidae	0	149.378	115.89	0.364599	0.282862	22718546	0	31.0401	4.79013	NA	NA	NA	NA	NA	NA	Invertivore	Generalist	Palearctic
Anthus_trivialis	Motacillidae	1	151.723	117.129	0.364211	0.281167	22718546	0	31.0401	4.79013	NA	NA	NA	NA	NA	NA	Invertivore	Generalist	Palearctic
Anthus_vaalensis	Motacillidae	0	173.411	118.488	0.387064	0.264473	22718489	0	24.5919	-19.1113	NA	NA	NA	NA	NA	NA	Invertivore	Open habitat	Afrotropical
Anthus_vaalensis	Motacillidae	1	168.348	114.085	0.38886	0.263521	22718489	0	24.5919	-19.1113	NA	NA	NA	NA	NA	NA	Invertivore	Open habitat	Afrotropical
Antilophia_bokermanni	Pipridae	0	158.764	92.5934	0.401372	0.234086	22728410	0	-39.3211	-7.34601	NA	NA	NA	NA	NA	NA	Herbivore	Dense habitat	Neotropical
Antilophia_bokermanni	Pipridae	1	216.923	166.904	0.396305	0.304925	22728410	0	-39.3211	-7.34601	NA	NA	NA	NA	NA	NA	Herbivore	Dense habitat	Neotropical
Antilophia_galeata	Pipridae	0	145.026	68.0174	0.43329	0.203214	22701068	0	-50.6202	-16.4863	NA	NA	NA	NA	NA	NA	Herbivore	Dense habitat	Neotropical
Antilophia_galeata	Pipridae	1	94.3848	39.9946	0.555069	0.235204	22701068	0	-50.6202	-16.4863	NA	NA	NA	NA	NA	NA	Herbivore	Dense habitat	Neotropical
Anumbius_annumbi	Furnariidae	0	206.787	147.2	0.384099	0.273419	22702661	0	-57.2509	-28.8898	NA	NA	NA	NA	NA	NA	Invertivore	Open habitat	Neotropical
Anumbius_annumbi	Furnariidae	1	206.72	144.533	0.387474	0.270912	22702661	0	-57.2509	-28.8898	NA	NA	NA	NA	NA	NA	Invertivore	Open habitat	Neotropical
Apalis_alticola	Cisticolidae	0	185.525	171.015	0.346164	0.319091	22713825	0	26.4663	-10.5928	NA	NA	NA	NA	NA	NA	Invertivore	Dense habitat	Afrotropical
Apalis_alticola	Cisticolidae	1	184.577	169.504	0.34652	0.318221	22713825	0	26.4663	-10.5928	NA	NA	NA	NA	NA	NA	Invertivore	Dense habitat	Afrotropical
Apalis_argentea	Cisticolidae	0	193.16	199.956	0.323874	0.33527	22713779	0	30.0248	-4.47411	NA	NA	NA	NA	NA	NA	Invertivore	Dense habitat	Afrotropical
Apalis_argentea	Cisticolidae	1	204.931	211.035	0.326712	0.336443	22713779	0	30.0248	-4.47411	NA	NA	NA	NA	NA	NA	Invertivore	Dense habitat	Afrotropical
Apalis_bamendae	Cisticolidae	0	171.683	133.353	0.370232	0.287574	22713788	0	11.042	6.49911	NA	NA	NA	NA	NA	NA	Invertivore	Dense habitat	Afrotropical
Apalis_bamendae	Cisticolidae	1	170.598	132.494	0.370064	0.287409	22713788	0	11.042	6.49911	NA	NA	NA	NA	NA	NA	Invertivore	Dense habitat	Afrotropical
Apalis_binotata	Cisticolidae	0	134.327	108.515	0.354317	0.286232	22713741	0	17.2779	0.59136	NA	NA	NA	NA	NA	NA	Invertivore	Dense habitat	Afrotropical
Apalis_binotata	Cisticolidae	1	135.317	118.923	0.342299	0.30083	22713741	0	17.2779	0.59136	NA	NA	NA	NA	NA	NA	Invertivore	Dense habitat	Afrotropical
Apalis_chapini	Cisticolidae	0	186.688	159.966	0.354889	0.30409	22713806	0	34.7162	-9.10206	NA	NA	NA	NA	NA	NA	Invertivore	Dense habitat	Afrotropical
Apalis_chapini	Cisticolidae	1	186.586	153.778	0.36142	0.297869	22713806	0	34.7162	-9.10206	NA	NA	NA	NA	NA	NA	Invertivore	Dense habitat	Afrotropical
Apalis_chariessa	Cisticolidae	0	167.012	105.315	0.384305	0.242336	22713737	0	37.9825	-5.73127	NA	NA	NA	NA	NA	NA	Invertivore	Dense habitat	Afrotropical
Apalis_chariessa	Cisticolidae	1	125.354	76.318	0.400703	0.243956	22713737	0	37.9825	-5.73127	NA	NA	NA	NA	NA	NA	Invertivore	Dense habitat	Afrotropical
Apalis_chirindensis	Cisticolidae	0	202.046	210.089	0.323638	0.336522	22713815	0	33.4183	-18.7296	NA	NA	NA	NA	NA	NA	Invertivore	Dense habitat	Afrotropical
Apalis_chirindensis	Cisticolidae	1	200.102	206.758	0.324482	0.335274	22713815	0	33.4183	-18.7296	NA	NA	NA	NA	NA	NA	Invertivore	Dense habitat	Afrotropical
Apalis_cinerea	Cisticolidae	0	181.529	179.201	0.335415	0.331113	22730909	0	20.4779	-0.0171783	NA	NA	NA	NA	NA	NA	Invertivore	Dense habitat	Afrotropical
Apalis_cinerea	Cisticolidae	1	178.716	176.964	0.335332	0.332044	22730909	0	20.4779	-0.0171783	NA	NA	NA	NA	NA	NA	Invertivore	Dense habitat	Afrotropical
Apalis_flavida	Cisticolidae	0	193.724	123.309	0.374337	0.238274	103772612	0	23.1063	-7.72271	NA	NA	NA	NA	NA	NA	Invertivore	Dense habitat	Afrotropical
Apalis_flavida	Cisticolidae	1	169.509	104.816	0.375068	0.231924	103772612	0	23.1063	-7.72271	NA	NA	NA	NA	NA	NA	Invertivore	Dense habitat	Afrotropical
Apalis_flavigularis	Cisticolidae	0	153.165	42.8573	0.44438	0.124343	22728413	0	35.5943	-15.8453	NA	NA	NA	NA	NA	NA	Invertivore	Dense habitat	Afrotropical
Apalis_flavigularis	Cisticolidae	1	145.15	35.6076	0.452475	0.110999	22728413	0	35.5943	-15.8453	NA	NA	NA	NA	NA	NA	Invertivore	Dense habitat	Afrotropical
Apalis_fuscigularis	Cisticolidae	0	144.509	130.867	0.346319	0.313625	22713719	0	38.3685	-3.38503	NA	NA	NA	NA	NA	NA	Invertivore	Dense habitat	Afrotropical
Apalis_fuscigularis	Cisticolidae	1	140.019	125.689	0.347078	0.311557	22713719	0	38.3685	-3.38503	NA	NA	NA	NA	NA	NA	Invertivore	Dense habitat	Afrotropical
Apalis_goslingi	Cisticolidae	0	193.785	196.284	0.329799	0.334053	22713792	0	19.4989	0.549058	NA	NA	NA	NA	NA	NA	Invertivore	Generalist	Afrotropical
Apalis_goslingi	Cisticolidae	1	192.068	194.047	0.330072	0.333473	22713792	0	19.4989	0.549058	NA	NA	NA	NA	NA	NA	Invertivore	Generalist	Afrotropical
Apalis_jacksoni	Cisticolidae	0	165.475	100.775	0.384747	0.234312	22713733	0	23.6708	-1.10364	NA	NA	NA	NA	NA	NA	Invertivore	Dense habitat	Afrotropical
Apalis_jacksoni	Cisticolidae	1	134.514	68.0332	0.402625	0.203636	22713733	0	23.6708	-1.10364	NA	NA	NA	NA	NA	NA	Invertivore	Dense habitat	Afrotropical
Apalis_karamojae	Cisticolidae	0	193.98	198.569	0.328315	0.336082	22713830	0	34.2828	0.530663	NA	NA	NA	NA	NA	NA	Invertivore	Generalist	Afrotropical
Apalis_karamojae	Cisticolidae	1	195.735	199.843	0.32909	0.335998	22713830	0	34.2828	0.530663	NA	NA	NA	NA	NA	NA	Invertivore	Generalist	Afrotropical
Apalis_lynesi	Cisticolidae	0	123.332	43.0362	0.424202	0.148023	22713724	0	36.9986	-15.4365	NA	NA	NA	NA	NA	NA	Invertivore	Dense habitat	Afrotropical
Apalis_lynesi	Cisticolidae	1	115.249	44.6136	0.412725	0.159768	22713724	0	36.9986	-15.4365	NA	NA	NA	NA	NA	NA	Invertivore	Dense habitat	Afrotropical
Apalis_melanocephala	Cisticolidae	0	190.342	166.16	0.347353	0.303224	22713811	0	37.3877	-8.62513	NA	NA	NA	NA	NA	NA	Invertivore	Dense habitat	Afrotropical
Apalis_melanocephala	Cisticolidae	1	158.131	149.415	0.339233	0.320535	22713811	0	37.3877	-8.62513	NA	NA	NA	NA	NA	NA	Invertivore	Dense habitat	Afrotropical
Apalis_nigriceps	Cisticolidae	0	183.794	142.959	0.361607	0.281266	22713729	0	8.64632	4.1461	NA	NA	NA	NA	NA	NA	Invertivore	Dense habitat	Afrotropical
Apalis_nigriceps	Cisticolidae	1	165.818	122.298	0.369876	0.272799	22713729	0	8.64632	4.1461	NA	NA	NA	NA	NA	NA	Invertivore	Dense habitat	Afrotropical
Apalis_personata	Cisticolidae	0	86.7269	70.2041	0.356674	0.288722	22713746	0	29.9253	-2.23403	NA	NA	NA	NA	NA	NA	Invertivore	Dense habitat	Afrotropical
Apalis_personata	Cisticolidae	1	88.4177	69.1051	0.362581	0.283384	22713746	0	29.9253	-2.23403	NA	NA	NA	NA	NA	NA	Invertivore	Dense habitat	Afrotropical
Apalis_porphyrolaema	Cisticolidae	0	150.515	148.527	0.334403	0.329987	22713796	0	34.919	-4.16466	NA	NA	NA	NA	NA	NA	Invertivore	Dense habitat	Afrotropical
Apalis_porphyrolaema	Cisticolidae	1	151.473	148.551	0.336541	0.330048	22713796	0	34.919	-4.16466	NA	NA	NA	NA	NA	NA	Invertivore	Dense habitat	Afrotropical
Apalis_ruddi	Cisticolidae	0	165.933	124.911	0.359765	0.270825	22713762	0	33.1071	-23.0247	NA	NA	NA	NA	NA	NA	Invertivore	Dense habitat	Afrotropical
Apalis_ruddi	Cisticolidae	1	171.149	131.091	0.358138	0.274314	22713762	0	33.1071	-23.0247	NA	NA	NA	NA	NA	NA	Invertivore	Dense habitat	Afrotropical
Apalis_rufogularis	Cisticolidae	0	177.183	147.582	0.3577	0.297941	22713770	0	19.5441	0.145039	NA	NA	NA	NA	NA	NA	Invertivore	Dense habitat	Afrotropical
Apalis_rufogularis	Cisticolidae	1	176.601	176.025	0.333224	0.332138	22713770	0	19.5441	0.145039	NA	NA	NA	NA	NA	NA	Invertivore	Dense habitat	Afrotropical
Apalis_sharpii	Cisticolidae	0	162.521	157.38	0.337069	0.326406	22713766	0	-6.69492	7.00564	NA	NA	NA	NA	NA	NA	Invertivore	Dense habitat	Afrotropical
Apalis_sharpii	Cisticolidae	1	123.679	131.712	0.325201	0.346321	22713766	0	-6.69492	7.00564	NA	NA	NA	NA	NA	NA	Invertivore	Dense habitat	Afrotropical
Apalis_thoracica	Cisticolidae	0	180.38	133.373	0.365207	0.270035	22713714	0	30.064	-21.1715	NA	NA	NA	NA	NA	NA	Invertivore	Dense habitat	Afrotropical
Apalis_thoracica	Cisticolidae	1	177.452	135.775	0.361322	0.27646	22713714	0	30.064	-21.1715	NA	NA	NA	NA	NA	NA	Invertivore	Dense habitat	Afrotropical
Apalopteron_familiare	Zosteropidae	0	149.932	18.3051	0.497573	0.0607486	22704125	1	142.157	26.648	NA	NA	NA	NA	NA	NA	Omnivore	Dense habitat	Indomalayan
Apalopteron_familiare	Zosteropidae	1	150.772	16.3298	0.500267	0.0541829	22704125	1	142.157	26.648	NA	NA	NA	NA	NA	NA	Omnivore	Dense habitat	Indomalayan
Aphanotriccus_audax	Tyrannidae	0	177.056	129.978	0.37023	0.271789	22699770	0	-75.2965	8.48038	NA	NA	NA	NA	NA	NA	Invertivore	Generalist	Neotropical
Aphanotriccus_audax	Tyrannidae	1	178.135	128.401	0.372505	0.268503	22699770	0	-75.2965	8.48038	NA	NA	NA	NA	NA	NA	Invertivore	Generalist	Neotropical
Aphanotriccus_capitalis	Tyrannidae	0	176.648	107.726	0.396005	0.241498	22699767	0	-84.1558	10.6496	NA	NA	NA	NA	NA	NA	Invertivore	Dense habitat	Neotropical
Aphanotriccus_capitalis	Tyrannidae	1	176.559	112.663	0.391308	0.249695	22699767	0	-84.1558	10.6496	NA	NA	NA	NA	NA	NA	Invertivore	Dense habitat	Neotropical
Aphelocephala_leucopsis	Acanthizidae	0	200.39	198.29	0.335394	0.331878	22704748	0	134.975	-29.4258	NA	NA	NA	NA	NA	NA	Herbivore	Generalist	Australasian
Aphelocephala_leucopsis	Acanthizidae	1	201.572	197.654	0.336674	0.330128	22704748	0	134.975	-29.4258	NA	NA	NA	NA	NA	NA	Herbivore	Generalist	Australasian
Aphelocephala_nigricincta	Acanthizidae	0	181.412	165.765	0.346843	0.316928	22704754	0	132.271	-25.2668	NA	NA	NA	NA	NA	NA	Invertivore	Generalist	Australasian
Aphelocephala_nigricincta	Acanthizidae	1	186.924	172.14	0.345933	0.318573	22704754	0	132.271	-25.2668	NA	NA	NA	NA	NA	NA	Invertivore	Generalist	Australasian
Aphelocephala_pectoralis	Acanthizidae	0	205.614	188.351	0.347338	0.318175	22704751	0	136.705	-28.76	NA	NA	NA	NA	NA	NA	Omnivore	Generalist	Australasian
Aphelocephala_pectoralis	Acanthizidae	1	204.509	190.028	0.345182	0.320741	22704751	0	136.705	-28.76	NA	NA	NA	NA	NA	NA	Omnivore	Generalist	Australasian
Aphelocoma_insularis	Corvidae	0	107.355	146.414	0.288138	0.392968	103727785	0	-110.696	34.8085	NA	NA	NA	NA	NA	NA	Omnivore	Dense habitat	Nearctic
Aphelocoma_insularis	Corvidae	1	105.233	144.682	0.287132	0.394768	103727785	0	-110.696	34.8085	NA	NA	NA	NA	NA	NA	Omnivore	Dense habitat	Nearctic
Aphelocoma_ultramarina	Corvidae	0	114.517	164.366	0.280318	0.402341	22724961	0	-100.385	19.805	NA	NA	NA	NA	NA	NA	Omnivore	Dense habitat	Neotropical
Aphelocoma_ultramarina	Corvidae	1	113.524	162.387	0.281664	0.402899	22724961	0	-100.385	19.805	NA	NA	NA	NA	NA	NA	Omnivore	Dense habitat	Neotropical
Aphelocoma_unicolor	Corvidae	0	62.6343	143.087	0.225409	0.514945	22705642	0	-92.3466	16.2318	NA	NA	NA	NA	NA	NA	Invertivore	Dense habitat	Neotropical
Aphelocoma_unicolor	Corvidae	1	62.4864	143.273	0.224895	0.515653	22705642	0	-92.3466	16.2318	NA	NA	NA	NA	NA	NA	Invertivore	Dense habitat	Neotropical
Aphrastura_masafuerae	Furnariidae	0	158.663	124.156	0.373666	0.292398	22702156	1	-80.7529	-33.758	NA	NA	NA	NA	NA	NA	NA	NA	NA
Aphrastura_masafuerae	Furnariidae	1	162.598	130.836	0.370091	0.297798	22702156	1	-80.7529	-33.758	NA	NA	NA	NA	NA	NA	NA	NA	NA
Aphrastura_spinicauda	Furnariidae	0	153.608	129.82	0.359206	0.30358	22702153	0	-72.2474	-45.1624	NA	NA	NA	NA	NA	NA	Invertivore	Dense habitat	Neotropical
Aphrastura_spinicauda	Furnariidae	1	146.395	123.164	0.360077	0.302937	22702153	0	-72.2474	-45.1624	NA	NA	NA	NA	NA	NA	Invertivore	Dense habitat	Neotropical
Aplonis_atrifusca	Sturnidae	0	104.547	100.388	0.341122	0.327554	22710493	1	-172.047	-13.775	170.725	14.125	633.7	35	550	3850	Herbivore	Dense habitat	Australasian
Aplonis_atrifusca	Sturnidae	1	101.816	100.231	0.335659	0.330435	22710493	1	-172.047	-13.775	170.725	14.125	633.7	35	550	3850	Herbivore	Dense habitat	Australasian
Aplonis_brunneicapillus	Sturnidae	0	90.6079	102.981	0.302584	0.343905	22710565	1	157.612	-7.7645	157.175	8.025	2503.7	50	575	1500	Herbivore	Dense habitat	Australasian
Aplonis_brunneicapillus	Sturnidae	1	89.5787	101.176	0.305181	0.344691	22710565	1	157.612	-7.7645	157.175	8.025	2503.7	50	575	1500	Herbivore	Dense habitat	Australasian
Aplonis_cantoroides	Sturnidae	0	75.6402	86.4353	0.308355	0.352363	22710525	1	141.971	-5.44816	155.5	8.05	873.9	50	300	1500	Omnivore	Generalist	Australasian
Aplonis_cantoroides	Sturnidae	1	72.3019	82.3997	0.309529	0.352759	22710525	1	141.971	-5.44816	155.5	8.05	873.9	50	300	1500	Omnivore	Generalist	Australasian
Aplonis_cinerascens	Sturnidae	0	151.514	156.343	0.329918	0.340434	22710502	1	-159.772	-21.2263	159.78	21.23	67.6	200	600	4500	Herbivore	Dense habitat	Australasian
Aplonis_cinerascens	Sturnidae	1	146.956	152.26	0.32986	0.341766	22710502	1	-159.772	-21.2263	159.78	21.23	67.6	200	600	4500	Herbivore	Dense habitat	Australasian
Aplonis_crassa	Sturnidae	0	103.837	121.823	0.307145	0.360346	22710522	1	131.439	-7.55832	NA	NA	NA	NA	NA	NA	Herbivore	Dense habitat	Indomalayan
Aplonis_crassa	Sturnidae	1	90.5337	107.471	0.305237	0.362343	22710522	1	131.439	-7.55832	NA	NA	NA	NA	NA	NA	Herbivore	Dense habitat	Indomalayan
Aplonis_dichroa	Sturnidae	0	65.3018	76.4992	0.304881	0.35716	22710540	1	161.81	-10.5541	NA	NA	NA	NA	NA	NA	Herbivore	Dense habitat	Australasian
Aplonis_dichroa	Sturnidae	1	63.0908	74.4909	0.304148	0.359105	22710540	1	161.81	-10.5541	NA	NA	NA	NA	NA	NA	Herbivore	Dense habitat	Australasian
Aplonis_feadensis	Sturnidae	0	74.4184	86.0671	0.304612	0.352292	22710531	1	150.259	-2.7304	145.1	1.5	7.9	60	165	1050	Herbivore	Dense habitat	Australasian
Aplonis_feadensis	Sturnidae	1	69.0812	79.4204	0.304823	0.350445	22710531	1	150.259	-2.7304	145.1	1.5	7.9	60	165	1050	Herbivore	Dense habitat	Australasian
Aplonis_grandis	Sturnidae	0	58.4776	68.0588	0.30903	0.359663	22710537	1	158.08	-7.92007	157.3	8.05	687.8	45	600	1500	Herbivore	Dense habitat	Australasian
Aplonis_grandis	Sturnidae	1	62.7069	73.8637	0.306639	0.361196	22710537	1	158.08	-7.92007	157.3	8.05	687.8	45	600	1500	Herbivore	Dense habitat	Australasian
Aplonis_insularis	Sturnidae	0	67.7319	77.4861	0.31406	0.359289	22710534	1	160.197	-11.6185	160.2	11.65	660.1	170	700	1550	Herbivore	Dense habitat	Australasian
Aplonis_insularis	Sturnidae	1	72.2009	80.4668	0.318352	0.354798	22710534	1	160.197	-11.6185	160.2	11.65	660.1	170	700	1550	Herbivore	Dense habitat	Australasian
Aplonis_magna	Sturnidae	0	75.803	88.4771	0.300541	0.350791	22710559	1	135.774	-0.948306	NA	NA	NA	NA	NA	NA	Herbivore	Dense habitat	Indomalayan
Aplonis_magna	Sturnidae	1	76.0236	83.9691	0.309531	0.341881	22710559	1	135.774	-0.948306	NA	NA	NA	NA	NA	NA	Herbivore	Dense habitat	Indomalayan
Aplonis_metallica	Sturnidae	0	82.3381	90.465	0.313701	0.344663	181767865	1	141.421	-7.2738	NA	NA	NA	NA	NA	NA	Herbivore	Dense habitat	Australasian
Aplonis_metallica	Sturnidae	1	75.7741	80.4984	0.316986	0.336749	181767865	1	141.421	-7.2738	NA	NA	NA	NA	NA	NA	Herbivore	Dense habitat	Australasian
Aplonis_minor	Sturnidae	0	90.8569	112.526	0.292084	0.361747	22710547	1	116.898	-6.11672	121.98	8	14270.2	15	40	1050	Herbivore	Dense habitat	Indomalayan
Aplonis_minor	Sturnidae	1	74.3658	98.4541	0.283174	0.374899	22710547	1	116.898	-6.11672	121.98	8	14270.2	15	40	1050	Herbivore	Dense habitat	Indomalayan
Aplonis_mysolensis	Sturnidae	0	69.732	98.1726	0.272375	0.383465	22710544	1	128.117	-1.32229	128.75	2.205	12963.7	37.5	77.5	1075	Herbivore	Dense habitat	Indomalayan
Aplonis_mysolensis	Sturnidae	1	68.5716	96.7583	0.273403	0.385787	22710544	1	128.117	-1.32229	128.75	2.205	12963.7	37.5	77.5	1075	Herbivore	Dense habitat	Indomalayan
Aplonis_mystacea	Sturnidae	0	69.4164	73.2612	0.327192	0.345315	22710562	1	140.678	-5.85302	140.5	6	785753	155	155	155	Herbivore	Dense habitat	Australasian
Aplonis_mystacea	Sturnidae	1	69.412	75.4607	0.324014	0.352249	22710562	1	140.678	-5.85302	140.5	6	785753	155	155	155	Herbivore	Dense habitat	Australasian
Aplonis_opaca	Sturnidae	0	70.4628	84.5601	0.295937	0.355144	22710519	1	146.04	10.2435	145.415	13.785	228.45	15	500	2900	Omnivore	Dense habitat	Australasian
Aplonis_opaca	Sturnidae	1	65.2073	82.3043	0.287112	0.362392	22710519	1	146.04	10.2435	145.415	13.785	228.45	15	500	2900	Omnivore	Dense habitat	Australasian
Aplonis_panayensis	Sturnidae	0	88.3416	122.174	0.274934	0.380226	22710550	1	109.474	3.76794	NA	NA	NA	NA	NA	NA	Herbivore	Dense habitat	Indomalayan
Aplonis_panayensis	Sturnidae	1	104.736	132.613	0.289728	0.366844	22710550	1	109.474	3.76794	NA	NA	NA	NA	NA	NA	Herbivore	Dense habitat	Indomalayan
Aplonis_pelzelni	Sturnidae	0	116.832	116.497	0.333289	0.332332	22710490	1	158.222	6.88077	158.3	6.84	334	20	1350	4500	Herbivore	Dense habitat	Australasian
Aplonis_pelzelni	Sturnidae	1	111.502	112.026	0.331482	0.333041	22710490	1	158.222	6.88077	158.3	6.84	334	20	1350	4500	Herbivore	Dense habitat	Australasian
Aplonis_santovestris	Sturnidae	0	113.137	68.6009	0.411811	0.249703	22710485	1	166.705	-15.1662	166.85	15.39	3955.5	14	320	1200	Omnivore	Dense habitat	Australasian
Aplonis_santovestris	Sturnidae	1	118.693	70.7714	0.413767	0.246712	22710485	1	166.705	-15.1662	166.85	15.39	3955.5	14	320	1200	Omnivore	Dense habitat	Australasian
Aplonis_striata	Sturnidae	0	137.161	136.51	0.332769	0.331187	22710508	1	165.708	-21.3186	167.335	21.45	901.4	72.5	87.5	1025	Herbivore	Dense habitat	Australasian
Aplonis_striata	Sturnidae	1	64.8511	87.838	0.285738	0.38702	22710508	1	165.708	-21.3186	167.335	21.45	901.4	72.5	87.5	1025	Herbivore	Dense habitat	Australasian
Aplonis_tabuensis	Sturnidae	0	163.23	129.417	0.366856	0.290862	22710505	1	102.579	-16.797	173.91	17.4	77.85	30	350	3200	Herbivore	Dense habitat	Australasian
Aplonis_tabuensis	Sturnidae	1	161.755	129.554	0.365934	0.293086	22710505	1	102.579	-16.797	173.91	17.4	77.85	30	350	3200	Herbivore	Dense habitat	Australasian
Aplonis_zelandica	Sturnidae	0	156.338	134.088	0.357268	0.306421	22710482	1	167.89	-16.3561	167.45	15.4	328.2	23	320	1200	Herbivore	Dense habitat	Australasian
Aplonis_zelandica	Sturnidae	1	153.106	129.903	0.358168	0.303889	22710482	1	167.89	-16.3561	167.45	15.4	328.2	23	320	1200	Herbivore	Dense habitat	Australasian
Arachnothera_chrysogenys	Nectariniidae	0	167.721	68.6924	0.420345	0.172158	22718115	1	108.241	0.710126	105.2	3.7	440.7	6	15	350	Herbivore	Dense habitat	Indomalayan
Arachnothera_chrysogenys	Nectariniidae	1	168.708	65.6973	0.424496	0.165305	22718115	1	108.241	0.710126	105.2	3.7	440.7	6	15	350	Herbivore	Dense habitat	Indomalayan
Arachnothera_clarae	Nectariniidae	0	153.792	80.5022	0.402893	0.210894	22718118	1	123.555	11.1053	125	10.8	97530	15	350	1500	Omnivore	Dense habitat	Indomalayan
Arachnothera_clarae	Nectariniidae	1	152.77	83.4507	0.399502	0.218229	22718118	1	123.555	11.1053	125	10.8	97530	15	350	1500	Omnivore	Dense habitat	Indomalayan
Arachnothera_crassirostris	Nectariniidae	0	167.697	87.3817	0.399221	0.208021	22718106	1	110.289	1.23038	113	1.05	440.7	5	15	550	Omnivore	Dense habitat	Indomalayan
Arachnothera_crassirostris	Nectariniidae	1	169.449	85.6789	0.401791	0.203158	22718106	1	110.289	1.23038	113	1.05	440.7	5	15	550	Omnivore	Dense habitat	Indomalayan
Arachnothera_flavigaster	Nectariniidae	0	156.169	63.0399	0.419058	0.169158	22718112	1	109.324	1.17209	NA	NA	NA	NA	NA	NA	Herbivore	Dense habitat	Indomalayan
Arachnothera_flavigaster	Nectariniidae	1	154.963	58.6756	0.424792	0.160844	22718112	1	109.324	1.17209	NA	NA	NA	NA	NA	NA	Herbivore	Dense habitat	Indomalayan
Arachnothera_juliae	Nectariniidae	0	130.708	114.607	0.349691	0.306614	22718131	1	115.254	2.45983	113	1	748168	125	125	550	Herbivore	Dense habitat	Indomalayan
Arachnothera_juliae	Nectariniidae	1	126.775	109.726	0.351952	0.304622	22718131	1	115.254	2.45983	113	1	748168	125	125	550	Herbivore	Dense habitat	Indomalayan
Arachnothera_longirostra	Nectariniidae	0	182.853	121.675	0.375832	0.250087	103778625	0	102.275	12.0908	104.45	4.5	399.1	6	15	190	Omnivore	Dense habitat	Indomalayan
Arachnothera_longirostra	Nectariniidae	1	179.935	121.59	0.374235	0.252887	103778625	0	102.275	12.0908	104.45	4.5	399.1	6	15	190	Omnivore	Dense habitat	Indomalayan
Arachnothera_magna	Nectariniidae	0	150.726	102.498	0.372354	0.253212	22718128	0	99.8852	21.0771	NA	NA	NA	NA	NA	NA	Omnivore	Dense habitat	Indomalayan
Arachnothera_magna	Nectariniidae	1	162.511	115.245	0.369728	0.262194	22718128	0	99.8852	21.0771	NA	NA	NA	NA	NA	NA	Omnivore	Dense habitat	Indomalayan
Arachnothera_robusta	Nectariniidae	0	171.125	106.604	0.380095	0.236785	22718109	1	106.349	0.97365	109.1	6.49	401.85	10	12.5	700	Omnivore	Dense habitat	Indomalayan
Arachnothera_robusta	Nectariniidae	1	172.3	107.353	0.380369	0.236991	22718109	1	106.349	0.97365	109.1	6.49	401.85	10	12.5	700	Omnivore	Dense habitat	Indomalayan
Archboldia_papuensis	Ptilonorhynchidae	0	72.6636	61.3331	0.354198	0.298968	22731912	1	140.713	-4.79593	140.5	6	785753	155	155	155	Herbivore	Dense habitat	Australasian
Archboldia_papuensis	Ptilonorhynchidae	1	61.0909	28.8347	0.413626	0.19523	22731912	1	140.713	-4.79593	140.5	6	785753	155	155	155	Herbivore	Dense habitat	Australasian
Arremon_abeillei	Passerellidae	0	128.865	135.299	0.325167	0.341402	103771714	0	-80.1502	-3.81025	NA	NA	NA	NA	NA	NA	Omnivore	Dense habitat	Neotropical
Arremon_abeillei	Passerellidae	1	128.009	132.258	0.328567	0.339473	103771714	0	-80.1502	-3.81025	NA	NA	NA	NA	NA	NA	Omnivore	Dense habitat	Neotropical
Arremon_aurantiirostris	Passerellidae	0	101.181	97.3353	0.332488	0.319852	22721367	0	-79.8142	2.6831	NA	NA	NA	NA	NA	NA	Omnivore	Dense habitat	Neotropical
Arremon_aurantiirostris	Passerellidae	1	96.5003	96.7768	0.329479	0.330423	22721367	0	-79.8142	2.6831	NA	NA	NA	NA	NA	NA	Omnivore	Dense habitat	Neotropical
Arremon_brunneinucha	Passerellidae	0	133.933	110.261	0.365771	0.301123	22721519	0	-80.5316	4.89783	NA	NA	NA	NA	NA	NA	Omnivore	Dense habitat	Neotropical
Arremon_brunneinucha	Passerellidae	1	130.293	109.305	0.361776	0.3035	22721519	0	-80.5316	4.89783	NA	NA	NA	NA	NA	NA	Omnivore	Dense habitat	Neotropical
Arremon_castaneiceps	Passerellidae	0	110.047	40.7072	0.441272	0.163229	22721572	0	-75.7448	-5.27376	NA	NA	NA	NA	NA	NA	Omnivore	Dense habitat	Neotropical
Arremon_castaneiceps	Passerellidae	1	112.736	49.0289	0.432462	0.188078	22721572	0	-75.7448	-5.27376	NA	NA	NA	NA	NA	NA	Omnivore	Dense habitat	Neotropical
Arremon_crassirostris	Passerellidae	0	104.708	49.8064	0.421384	0.200439	22721566	0	-81.3476	9.00509	NA	NA	NA	NA	NA	NA	Omnivore	Dense habitat	Neotropical
Arremon_crassirostris	Passerellidae	1	93.7284	37.6711	0.43472	0.174722	22721566	0	-81.3476	9.00509	NA	NA	NA	NA	NA	NA	Omnivore	Dense habitat	Neotropical
Arremon_flavirostris	Passerellidae	0	144.032	113.031	0.360666	0.283038	155185342	0	-52.5229	-20.2345	NA	NA	NA	NA	NA	NA	Omnivore	Dense habitat	Neotropical
Arremon_flavirostris	Passerellidae	1	140.857	136.47	0.334807	0.324381	155185342	0	-52.5229	-20.2345	NA	NA	NA	NA	NA	NA	Omnivore	Dense habitat	Neotropical
Arremon_franciscanus	Passerellidae	0	149.005	141.558	0.336308	0.3195	22728418	0	-42.6194	-14.9075	NA	NA	NA	NA	NA	NA	Omnivore	Dense habitat	Neotropical
Arremon_franciscanus	Passerellidae	1	155.391	150.452	0.334901	0.324256	22728418	0	-42.6194	-14.9075	NA	NA	NA	NA	NA	NA	Omnivore	Dense habitat	Neotropical
Arremon_schlegeli	Passerellidae	0	160.087	137.227	0.351311	0.301145	22721372	0	-71.9493	10.0306	NA	NA	NA	NA	NA	NA	Omnivore	Dense habitat	Neotropical
Arremon_schlegeli	Passerellidae	1	151.198	146.774	0.334348	0.324567	22721372	0	-71.9493	10.0306	NA	NA	NA	NA	NA	NA	Omnivore	Dense habitat	Neotropical
Arremon_semitorquatus	Passerellidae	0	143.831	115.067	0.358796	0.287042	22729332	0	-45.3603	-22.7041	NA	NA	NA	NA	NA	NA	Omnivore	Dense habitat	Neotropical
Arremon_semitorquatus	Passerellidae	1	164.815	159.611	0.335456	0.324864	22729332	0	-45.3603	-22.7041	NA	NA	NA	NA	NA	NA	Omnivore	Dense habitat	Neotropical
Arremon_taciturnus	Passerellidae	0	130.094	111.347	0.35136	0.300728	103771491	0	-55.317	-6.07927	NA	NA	NA	NA	NA	NA	Omnivore	Dense habitat	Neotropical
Arremon_taciturnus	Passerellidae	1	146.884	140.869	0.336069	0.322309	103771491	0	-55.317	-6.07927	NA	NA	NA	NA	NA	NA	Omnivore	Dense habitat	Neotropical
Arremon_torquatus	Passerellidae	0	114.378	113.078	0.330676	0.326917	103769530	0	-65.4523	-18.6802	NA	NA	NA	NA	NA	NA	Omnivore	Dense habitat	Neotropical
Arremon_torquatus	Passerellidae	1	107.974	106.635	0.330491	0.326391	103769530	0	-65.4523	-18.6802	NA	NA	NA	NA	NA	NA	Omnivore	Dense habitat	Neotropical
Arremon_virenticeps	Passerellidae	0	122.768	117.85	0.336394	0.322919	22721533	0	-103.044	21.0333	NA	NA	NA	NA	NA	NA	Omnivore	Dense habitat	Neotropical
Arremon_virenticeps	Passerellidae	1	123.694	119.937	0.335999	0.325792	22721533	0	-103.044	21.0333	NA	NA	NA	NA	NA	NA	Omnivore	Dense habitat	Neotropical
Arremonops_chloronotus	Passerellidae	0	136.589	122.257	0.343794	0.307721	22721398	0	-89.6684	17.6973	NA	NA	NA	NA	NA	NA	Omnivore	Dense habitat	Neotropical
Arremonops_chloronotus	Passerellidae	1	138.294	123.09	0.343741	0.305949	22721398	0	-89.6684	17.6973	NA	NA	NA	NA	NA	NA	Omnivore	Dense habitat	Neotropical
Arremonops_conirostris	Passerellidae	0	118.746	116.889	0.331935	0.326744	22721401	0	-72.3822	7.14656	NA	NA	NA	NA	NA	NA	Omnivore	Dense habitat	Neotropical
Arremonops_conirostris	Passerellidae	1	120.887	119.049	0.331301	0.326263	22721401	0	-72.3822	7.14656	NA	NA	NA	NA	NA	NA	Omnivore	Dense habitat	Neotropical
Arremonops_rufivirgatus	Passerellidae	0	134.321	123.366	0.340641	0.312859	22721392	0	-96.6291	21.6346	NA	NA	NA	NA	NA	NA	Omnivore	Dense habitat	Neotropical
Arremonops_rufivirgatus	Passerellidae	1	137.343	125	0.343789	0.312893	22721392	0	-96.6291	21.6346	NA	NA	NA	NA	NA	NA	Omnivore	Dense habitat	Neotropical
Arremonops_tocuyensis	Passerellidae	0	158.32	156.921	0.333135	0.330191	22721395	0	-70.6461	10.9791	NA	NA	NA	NA	NA	NA	Omnivore	Dense habitat	Neotropical
Arremonops_tocuyensis	Passerellidae	1	166.146	164.685	0.333627	0.330694	22721395	0	-70.6461	10.9791	NA	NA	NA	NA	NA	NA	Omnivore	Dense habitat	Neotropical
Arses_insularis	Monarchidae	0	170.42	95.3599	0.425787	0.238252	22707348	1	141.573	-3.75561	NA	NA	NA	NA	NA	NA	Invertivore	Dense habitat	Australasian
Arses_insularis	Monarchidae	1	156.471	99.3661	0.397304	0.252306	22707348	1	141.573	-3.75561	NA	NA	NA	NA	NA	NA	Invertivore	Dense habitat	Australasian
Arses_kaupi	Monarchidae	0	122.233	124.59	0.331474	0.337868	22707351	0	145.728	-17.7182	NA	NA	NA	NA	NA	NA	Invertivore	Dense habitat	Australasian
Arses_kaupi	Monarchidae	1	123.223	128.161	0.327339	0.340456	22707351	0	145.728	-17.7182	NA	NA	NA	NA	NA	NA	Invertivore	Dense habitat	Australasian
Arses_telescophthalmus	Monarchidae	0	172.674	89.5161	0.439325	0.227751	103712805	1	141.618	-5.33795	NA	NA	NA	NA	NA	NA	NA	NA	NA
Arses_telescophthalmus	Monarchidae	1	163.003	162.208	0.333456	0.331829	103712805	1	141.618	-5.33795	NA	NA	NA	NA	NA	NA	NA	NA	NA
Artamella_viridis	Vangidae	0	178.492	185.556	0.327746	0.340718	22708037	1	46.6836	-19.0504	47	19	587713	370	370	370	Invertivore	Dense habitat	Afrotropical
Artamella_viridis	Vangidae	1	218.377	229.388	0.324228	0.340575	22708037	1	46.6836	-19.0504	47	19	587713	370	370	370	Invertivore	Dense habitat	Afrotropical
Artamus_cinereus	Artamidae	0	134.886	148.627	0.317368	0.349699	22706327	0	133.788	-24.8985	NA	NA	NA	NA	NA	NA	Invertivore	Open habitat	Australasian
Artamus_cinereus	Artamidae	1	136.342	147.205	0.32061	0.346156	22706327	0	133.788	-24.8985	NA	NA	NA	NA	NA	NA	Invertivore	Open habitat	Australasian
Artamus_cyanopterus	Artamidae	0	132.93	130.88	0.340056	0.334812	22706330	0	139.512	-29.5295	NA	NA	NA	NA	NA	NA	Invertivore	Generalist	Australasian
Artamus_cyanopterus	Artamidae	1	134.121	128.534	0.343475	0.329168	22706330	0	139.512	-29.5295	NA	NA	NA	NA	NA	NA	Invertivore	Generalist	Australasian
Artamus_fuscus	Artamidae	0	164.085	173.501	0.325612	0.344297	22706302	0	91.8676	19.828	NA	NA	NA	NA	NA	NA	Invertivore	Generalist	Indomalayan
Artamus_fuscus	Artamidae	1	168.608	176.752	0.327022	0.342819	22706302	0	91.8676	19.828	NA	NA	NA	NA	NA	NA	Invertivore	Generalist	Indomalayan
Artamus_insignis	Artamidae	0	137.67	153.689	0.315158	0.35183	22706314	1	150.845	-5.21392	151.7	4.7	21274.5	62.5	62.5	1100	Invertivore	Dense habitat	Australasian
Artamus_insignis	Artamidae	1	135.716	149.345	0.316706	0.348511	22706314	1	150.845	-5.21392	151.7	4.7	21274.5	62.5	62.5	1100	Invertivore	Dense habitat	Australasian
Artamus_leucorynchus	Artamidae	0	150.66	169.347	0.313274	0.352129	22706305	0	133.399	-16.5794	NA	NA	NA	NA	NA	NA	NA	NA	NA
Artamus_leucorynchus	Artamidae	1	150.684	168.28	0.314148	0.350832	22706305	0	133.399	-16.5794	NA	NA	NA	NA	NA	NA	NA	NA	NA
Artamus_maximus	Artamidae	0	108.148	128.298	0.3058	0.362778	22706311	1	141.867	-5.24675	140.5	6	785753	155	155	155	Invertivore	Dense habitat	Australasian
Artamus_maximus	Artamidae	1	121.421	141.049	0.308858	0.358787	22706311	1	141.867	-5.24675	140.5	6	785753	155	155	155	Invertivore	Dense habitat	Australasian
Artamus_mentalis	Artamidae	0	142.195	154.264	0.319802	0.346947	22706318	1	50.5789	-17.6575	178.775	18.465	84.05	45	800	2800	Invertivore	Generalist	Australasian
Artamus_mentalis	Artamidae	1	138.645	148.507	0.32174	0.344625	22706318	1	50.5789	-17.6575	178.775	18.465	84.05	45	800	2800	Invertivore	Generalist	Australasian
Artamus_minor	Artamidae	0	116.511	105.579	0.353386	0.320229	22706333	0	134.422	-24.0363	NA	NA	NA	NA	NA	NA	Invertivore	Generalist	Australasian
Artamus_minor	Artamidae	1	121.67	109.35	0.355093	0.319135	22706333	0	134.422	-24.0363	NA	NA	NA	NA	NA	NA	Invertivore	Generalist	Australasian
Artamus_monachus	Artamidae	0	158.113	168.921	0.323179	0.34527	22706308	1	121.304	-2.06097	122.96	4.12	4408	5	120	1100	Invertivore	Dense habitat	Indomalayan
Artamus_monachus	Artamidae	1	151.255	164.084	0.320523	0.347708	22706308	1	121.304	-2.06097	122.96	4.12	4408	5	120	1100	Invertivore	Dense habitat	Indomalayan
Artamus_personatus	Artamidae	0	139.529	163.17	0.308523	0.360798	22706321	0	134.269	-25.7172	NA	NA	NA	NA	NA	NA	Invertivore	Generalist	Australasian
Artamus_personatus	Artamidae	1	159.946	180.534	0.314082	0.35451	22706321	0	134.269	-25.7172	NA	NA	NA	NA	NA	NA	Invertivore	Generalist	Australasian
Artamus_superciliosus	Artamidae	0	143.889	144.972	0.332314	0.334814	22706324	0	135.121	-25.7233	NA	NA	NA	NA	NA	NA	Invertivore	Open habitat	Australasian
Artamus_superciliosus	Artamidae	1	103.784	107.984	0.329472	0.342804	22706324	0	135.121	-25.7233	NA	NA	NA	NA	NA	NA	Invertivore	Open habitat	Australasian
Artisornis_metopias	Cisticolidae	0	195.799	152.974	0.37053	0.289488	22714948	0	36.1323	-8.21961	NA	NA	NA	NA	NA	NA	Invertivore	Dense habitat	Afrotropical
Artisornis_metopias	Cisticolidae	1	193.793	145.746	0.377216	0.283693	22714948	0	36.1323	-8.21961	NA	NA	NA	NA	NA	NA	Invertivore	Dense habitat	Afrotropical
Artisornis_moreaui	Cisticolidae	0	186.755	163.771	0.350089	0.307004	103771879	0	38.6346	-5.0137	NA	NA	NA	NA	NA	NA	Invertivore	Dense habitat	Afrotropical
Artisornis_moreaui	Cisticolidae	1	189.758	169.801	0.347708	0.31114	103771879	0	38.6346	-5.0137	NA	NA	NA	NA	NA	NA	Invertivore	Dense habitat	Afrotropical
Arundinicola_leucocephala	Tyrannidae	0	190.16	170.712	0.352412	0.316371	22700291	0	-54.6175	-8.67171	NA	NA	NA	NA	NA	NA	Invertivore	Generalist	Neotropical
Arundinicola_leucocephala	Tyrannidae	1	116.023	110.901	0.344221	0.329027	22700291	0	-54.6175	-8.67171	NA	NA	NA	NA	NA	NA	Invertivore	Generalist	Neotropical
Ashbyia_lovensis	Meliphagidae	0	208.595	77.2091	0.442481	0.16378	22704487	0	138.825	-26.9313	NA	NA	NA	NA	NA	NA	Invertivore	Generalist	Australasian
Ashbyia_lovensis	Meliphagidae	1	214.747	68.7158	0.45189	0.144598	22704487	0	138.825	-26.9313	NA	NA	NA	NA	NA	NA	Invertivore	Generalist	Australasian
Asthenes_anthoides	Furnariidae	0	181.869	119.535	0.404321	0.265743	22702566	0	-67.1044	-40.0647	NA	NA	NA	NA	NA	NA	Invertivore	Open habitat	Neotropical
Asthenes_anthoides	Furnariidae	1	185.535	123.539	0.403491	0.268666	22702566	0	-67.1044	-40.0647	NA	NA	NA	NA	NA	NA	Invertivore	Open habitat	Neotropical
Asthenes_baeri	Furnariidae	0	173.795	123.864	0.384637	0.274131	22702491	0	-62.1903	-31.6652	NA	NA	NA	NA	NA	NA	Invertivore	Dense habitat	Neotropical
Asthenes_baeri	Furnariidae	1	176.028	124.056	0.386796	0.272596	22702491	0	-62.1903	-31.6652	NA	NA	NA	NA	NA	NA	Invertivore	Dense habitat	Neotropical
Asthenes_berlepschi	Furnariidae	0	174.253	137.604	0.36998	0.292167	22702527	0	-68.5337	-15.9279	NA	NA	NA	NA	NA	NA	Invertivore	Dense habitat	Neotropical
Asthenes_berlepschi	Furnariidae	1	174.291	138.354	0.369033	0.292942	22702527	0	-68.5337	-15.9279	NA	NA	NA	NA	NA	NA	Invertivore	Dense habitat	Neotropical
Asthenes_cactorum	Furnariidae	0	212.159	170.849	0.36924	0.297344	22702503	0	-74.7566	-14.1995	NA	NA	NA	NA	NA	NA	NA	NA	NA
Asthenes_cactorum	Furnariidae	1	209.391	169.374	0.368379	0.297977	22702503	0	-74.7566	-14.1995	NA	NA	NA	NA	NA	NA	NA	NA	NA
Asthenes_dorbignyi	Furnariidae	0	181.82	143.195	0.369599	0.291084	103673120	0	-66.5323	-24.3781	NA	NA	NA	NA	NA	NA	Omnivore	Dense habitat	Neotropical
Asthenes_dorbignyi	Furnariidae	1	190.605	154.209	0.365049	0.295343	103673120	0	-66.5323	-24.3781	NA	NA	NA	NA	NA	NA	Omnivore	Dense habitat	Neotropical
Asthenes_flammulata	Furnariidae	0	120.922	93.9832	0.373202	0.290061	22702572	0	-76.918	-2.40962	NA	NA	NA	NA	NA	NA	Invertivore	Open habitat	Neotropical
Asthenes_flammulata	Furnariidae	1	131.877	101.5	0.373058	0.287126	22702572	0	-76.918	-2.40962	NA	NA	NA	NA	NA	NA	Invertivore	Open habitat	Neotropical
Asthenes_heterura	Furnariidae	0	192.304	138.169	0.391362	0.28119	22702500	0	-65.7379	-19.5072	NA	NA	NA	NA	NA	NA	Invertivore	Dense habitat	Neotropical
Asthenes_heterura	Furnariidae	1	191.565	135.968	0.393233	0.279107	22702500	0	-65.7379	-19.5072	NA	NA	NA	NA	NA	NA	Invertivore	Dense habitat	Neotropical
Asthenes_hudsoni	Furnariidae	0	203.683	158.458	0.373906	0.290886	22702582	0	-60.7661	-35.792	NA	NA	NA	NA	NA	NA	Invertivore	Open habitat	Neotropical
Asthenes_hudsoni	Furnariidae	1	200.371	155.822	0.374611	0.291323	22702582	0	-60.7661	-35.792	NA	NA	NA	NA	NA	NA	Invertivore	Open habitat	Neotropical
Asthenes_humicola	Furnariidae	0	138.771	101.793	0.382233	0.280381	22702539	0	-71.3643	-31.6496	NA	NA	NA	NA	NA	NA	NA	NA	NA
Asthenes_humicola	Furnariidae	1	134.746	102.821	0.378281	0.288656	22702539	0	-71.3643	-31.6496	NA	NA	NA	NA	NA	NA	NA	NA	NA
Asthenes_humilis	Furnariidae	0	173.527	122.03	0.395261	0.277961	22702555	0	-73.8481	-12.2486	NA	NA	NA	NA	NA	NA	Invertivore	Open habitat	Neotropical
Asthenes_humilis	Furnariidae	1	171.96	113.193	0.405704	0.267054	22702555	0	-73.8481	-12.2486	NA	NA	NA	NA	NA	NA	Invertivore	Open habitat	Neotropical
Asthenes_luizae	Furnariidae	0	134.887	114.573	0.359637	0.305478	22702514	0	-43.5396	-18.3456	NA	NA	NA	NA	NA	NA	Invertivore	Dense habitat	Neotropical
Asthenes_luizae	Furnariidae	1	139.475	119.528	0.357862	0.306683	22702514	0	-43.5396	-18.3456	NA	NA	NA	NA	NA	NA	Invertivore	Dense habitat	Neotropical
Asthenes_maculicauda	Furnariidae	0	148.393	107.224	0.384724	0.277988	22702579	0	-67.3967	-18.5671	NA	NA	NA	NA	NA	NA	Invertivore	Open habitat	Neotropical
Asthenes_maculicauda	Furnariidae	1	147.243	107.239	0.382587	0.278642	22702579	0	-67.3967	-18.5671	NA	NA	NA	NA	NA	NA	Invertivore	Open habitat	Neotropical
Asthenes_modesta	Furnariidae	0	189.589	130.803	0.393854	0.271732	22702511	0	-68.6347	-32.9523	NA	NA	NA	NA	NA	NA	Invertivore	Open habitat	Neotropical
Asthenes_modesta	Furnariidae	1	190.366	129.519	0.396488	0.269758	22702511	0	-68.6347	-32.9523	NA	NA	NA	NA	NA	NA	Invertivore	Open habitat	Neotropical
Asthenes_ottonis	Furnariidae	0	190.873	127.68	0.405	0.270915	22702497	0	-72.8594	-13.4543	NA	NA	NA	NA	NA	NA	Invertivore	Dense habitat	Neotropical
Asthenes_ottonis	Furnariidae	1	195.467	134.862	0.399177	0.27541	22702497	0	-72.8594	-13.4543	NA	NA	NA	NA	NA	NA	Invertivore	Dense habitat	Neotropical
Asthenes_patagonica	Furnariidae	0	177.444	144.329	0.364319	0.29633	22702547	0	-67.4505	-41.0518	NA	NA	NA	NA	NA	NA	NA	NA	NA
Asthenes_patagonica	Furnariidae	1	179.935	146.608	0.363663	0.296308	22702547	0	-67.4505	-41.0518	NA	NA	NA	NA	NA	NA	NA	NA	NA
Asthenes_pudibunda	Furnariidae	0	176.559	116.424	0.407848	0.268938	22702494	0	-74.4679	-13.5192	NA	NA	NA	NA	NA	NA	Invertivore	Dense habitat	Neotropical
Asthenes_pudibunda	Furnariidae	1	177.049	121.44	0.400835	0.274937	22702494	0	-74.4679	-13.5192	NA	NA	NA	NA	NA	NA	Invertivore	Dense habitat	Neotropical
Asthenes_pyrrholeuca	Furnariidae	0	170.741	121.707	0.385417	0.274733	22702487	0	-64.8013	-35.3772	NA	NA	NA	NA	NA	NA	Invertivore	Generalist	Neotropical
Asthenes_pyrrholeuca	Furnariidae	1	177.607	135.524	0.375906	0.286836	22702487	0	-64.8013	-35.3772	NA	NA	NA	NA	NA	NA	Invertivore	Generalist	Neotropical
Asthenes_steinbachi	Furnariidae	0	176.524	146.504	0.362528	0.300876	22702530	0	-67.5026	-30.6546	NA	NA	NA	NA	NA	NA	NA	NA	NA
Asthenes_steinbachi	Furnariidae	1	182.798	153.356	0.360063	0.30207	22702530	0	-67.5026	-30.6546	NA	NA	NA	NA	NA	NA	NA	NA	NA
Asthenes_urubambensis	Furnariidae	0	129.763	87.2979	0.399896	0.269031	22702569	0	-73.1487	-11.9152	NA	NA	NA	NA	NA	NA	Invertivore	Generalist	Neotropical
Asthenes_urubambensis	Furnariidae	1	134.352	89.8537	0.400073	0.267567	22702569	0	-73.1487	-11.9152	NA	NA	NA	NA	NA	NA	Invertivore	Generalist	Neotropical
Asthenes_virgata	Furnariidae	0	157.557	120.12	0.376684	0.287181	22702575	0	-73.7469	-12.6148	NA	NA	NA	NA	NA	NA	Invertivore	Open habitat	Neotropical
Asthenes_virgata	Furnariidae	1	155.488	117.139	0.37848	0.285133	22702575	0	-73.7469	-12.6148	NA	NA	NA	NA	NA	NA	Invertivore	Open habitat	Neotropical
Asthenes_wyatti	Furnariidae	0	190.637	111.833	0.418594	0.245559	103673405	0	-69.5966	-16.7973	NA	NA	NA	NA	NA	NA	Invertivore	Open habitat	Neotropical
Asthenes_wyatti	Furnariidae	1	186.906	106.349	0.425426	0.242067	103673405	0	-69.5966	-16.7973	NA	NA	NA	NA	NA	NA	Invertivore	Open habitat	Neotropical
Astrapia_mayeri	Paradisaeidae	0	55.7412	47.8571	0.333567	0.286387	22706218	1	142.603	-5.38555	140.5	6	785753	155	155	155	Herbivore	Dense habitat	Australasian
Astrapia_mayeri	Paradisaeidae	1	64.9557	67.5741	0.312786	0.325395	22706218	1	142.603	-5.38555	140.5	6	785753	155	155	155	Herbivore	Dense habitat	Australasian
Astrapia_nigra	Paradisaeidae	0	51.707	48.8123	0.347543	0.328086	22706212	1	133.551	-1.12539	140.5	6	785753	155	155	155	Omnivore	Dense habitat	Indomalayan
Astrapia_nigra	Paradisaeidae	1	64.1833	87.7981	0.26723	0.365551	22706212	1	133.551	-1.12539	140.5	6	785753	155	155	155	Omnivore	Dense habitat	Indomalayan
Astrapia_rothschildi	Paradisaeidae	0	28.6104	24.9036	0.358296	0.311874	22706226	1	146.769	-6.12757	140.5	6	785753	155	155	155	Herbivore	Dense habitat	Australasian
Astrapia_rothschildi	Paradisaeidae	1	55.5776	65.4697	0.291364	0.343223	22706226	1	146.769	-6.12757	140.5	6	785753	155	155	155	Herbivore	Dense habitat	Australasian
Astrapia_splendidissima	Paradisaeidae	0	64.5823	49.0621	0.369848	0.280967	22706215	1	138.538	-4.1816	140.5	6	785753	155	155	155	Herbivore	Dense habitat	Australasian
Astrapia_splendidissima	Paradisaeidae	1	64.5034	102.966	0.224028	0.357612	22706215	1	138.538	-4.1816	140.5	6	785753	155	155	155	Herbivore	Dense habitat	Australasian
Astrapia_stephaniae	Paradisaeidae	0	55.2139	32.0428	0.414784	0.240716	22706222	1	145.853	-7.09521	140.5	6	785753	155	155	155	Herbivore	Dense habitat	Australasian
Astrapia_stephaniae	Paradisaeidae	1	46.7402	67.0373	0.261413	0.374933	22706222	1	145.853	-7.09521	140.5	6	785753	155	155	155	Herbivore	Dense habitat	Australasian
Atalotriccus_pilaris	Tyrannidae	0	194.352	149.538	0.366601	0.282069	22699574	0	-75.0219	7.87578	NA	NA	NA	NA	NA	NA	Invertivore	Dense habitat	Neotropical
Atalotriccus_pilaris	Tyrannidae	1	199.921	150.013	0.369458	0.277226	22699574	0	-75.0219	7.87578	NA	NA	NA	NA	NA	NA	Invertivore	Dense habitat	Neotropical
Atlapetes_albiceps	Passerellidae	0	162.245	161.303	0.333373	0.331437	22721482	0	-79.9785	-5.17682	NA	NA	NA	NA	NA	NA	Omnivore	Dense habitat	Neotropical
Atlapetes_albiceps	Passerellidae	1	160.535	158.267	0.334617	0.32989	22721482	0	-79.9785	-5.17682	NA	NA	NA	NA	NA	NA	Omnivore	Dense habitat	Neotropical
Atlapetes_albinucha	Passerellidae	0	140.875	48.2587	0.433687	0.148566	22734026	0	-85.2222	11.2508	NA	NA	NA	NA	NA	NA	Omnivore	Dense habitat	Neotropical
Atlapetes_albinucha	Passerellidae	1	139.092	44.508	0.438381	0.140277	22734026	0	-85.2222	11.2508	NA	NA	NA	NA	NA	NA	Omnivore	Dense habitat	Neotropical
Atlapetes_albofrenatus	Passerellidae	0	184.661	67.7484	0.450219	0.165176	103773936	0	-73.2498	6.19702	NA	NA	NA	NA	NA	NA	Omnivore	Dense habitat	Neotropical
Atlapetes_albofrenatus	Passerellidae	1	177.634	64.0739	0.450414	0.162468	103773936	0	-73.2498	6.19702	NA	NA	NA	NA	NA	NA	Omnivore	Dense habitat	Neotropical
Atlapetes_canigenis	Passerellidae	0	128.513	120.154	0.347947	0.325315	22728576	0	-72.7553	-12.6235	NA	NA	NA	NA	NA	NA	Omnivore	Dense habitat	Neotropical
Atlapetes_canigenis	Passerellidae	1	124.4	114.234	0.351137	0.322441	22728576	0	-72.7553	-12.6235	NA	NA	NA	NA	NA	NA	Omnivore	Dense habitat	Neotropical
Atlapetes_citrinellus	Passerellidae	0	132.515	42.1807	0.423451	0.134788	22721514	0	-65.1424	-25.8924	NA	NA	NA	NA	NA	NA	Omnivore	Dense habitat	Neotropical
Atlapetes_citrinellus	Passerellidae	1	138.326	46.6276	0.422164	0.142305	22721514	0	-65.1424	-25.8924	NA	NA	NA	NA	NA	NA	Omnivore	Dense habitat	Neotropical
Atlapetes_flaviceps	Passerellidae	0	179.598	36.9284	0.46687	0.0959965	22721439	0	-75.6062	4.27897	NA	NA	NA	NA	NA	NA	Omnivore	Dense habitat	Neotropical
Atlapetes_flaviceps	Passerellidae	1	179.22	38.7664	0.463697	0.100301	22721439	0	-75.6062	4.27897	NA	NA	NA	NA	NA	NA	Omnivore	Dense habitat	Neotropical
Atlapetes_forbesi	Passerellidae	0	180.558	143.273	0.374358	0.297052	22728563	0	-73.1847	-13.7081	NA	NA	NA	NA	NA	NA	Omnivore	Dense habitat	Neotropical
Atlapetes_forbesi	Passerellidae	1	182.481	144.923	0.374283	0.297248	22728563	0	-73.1847	-13.7081	NA	NA	NA	NA	NA	NA	Omnivore	Dense habitat	Neotropical
Atlapetes_fulviceps	Passerellidae	0	149.484	36.8068	0.471294	0.116044	22721509	0	-64.9417	-20.5331	NA	NA	NA	NA	NA	NA	Omnivore	Dense habitat	Neotropical
Atlapetes_fulviceps	Passerellidae	1	143.173	40.7977	0.461462	0.131495	22721509	0	-64.9417	-20.5331	NA	NA	NA	NA	NA	NA	Omnivore	Dense habitat	Neotropical
Atlapetes_fuscoolivaceus	Passerellidae	0	126.411	42.8137	0.423946	0.143585	22721445	0	-75.9883	2.07065	NA	NA	NA	NA	NA	NA	Omnivore	Dense habitat	Neotropical
Atlapetes_fuscoolivaceus	Passerellidae	1	128.587	61.7363	0.395227	0.189754	22721445	0	-75.9883	2.07065	NA	NA	NA	NA	NA	NA	Omnivore	Dense habitat	Neotropical
Atlapetes_latinuchus	Passerellidae	0	183.244	51.6987	0.473944	0.133714	103774301	0	-77.7344	-2.10836	NA	NA	NA	NA	NA	NA	Omnivore	Dense habitat	Neotropical
Atlapetes_latinuchus	Passerellidae	1	176.101	48.4057	0.47424	0.130356	103774301	0	-77.7344	-2.10836	NA	NA	NA	NA	NA	NA	Omnivore	Dense habitat	Neotropical
Atlapetes_leucopis	Passerellidae	0	107.182	54.6823	0.417902	0.213207	22721424	0	-77.6945	-0.46819	NA	NA	NA	NA	NA	NA	Omnivore	Dense habitat	Neotropical
Atlapetes_leucopis	Passerellidae	1	107.367	58.5731	0.411411	0.224441	22721424	0	-77.6945	-0.46819	NA	NA	NA	NA	NA	NA	Omnivore	Dense habitat	Neotropical
Atlapetes_leucopterus	Passerellidae	0	177.489	149.127	0.362833	0.304853	103774822	0	-79.5965	-3.69426	NA	NA	NA	NA	NA	NA	Omnivore	Dense habitat	Neotropical
Atlapetes_leucopterus	Passerellidae	1	177.529	149.594	0.362325	0.305312	103774822	0	-79.5965	-3.69426	NA	NA	NA	NA	NA	NA	Omnivore	Dense habitat	Neotropical
Atlapetes_melanocephalus	Passerellidae	0	97.8753	37.8887	0.415859	0.160984	22721434	0	-73.7315	10.7875	NA	NA	NA	NA	NA	NA	Omnivore	Dense habitat	Neotropical
Atlapetes_melanocephalus	Passerellidae	1	104.696	39.8057	0.420262	0.159785	22721434	0	-73.7315	10.7875	NA	NA	NA	NA	NA	NA	Omnivore	Dense habitat	Neotropical
Atlapetes_melanolaemus	Passerellidae	0	123.569	59.0333	0.433805	0.207245	22733786	0	-68.9707	-14.8472	NA	NA	NA	NA	NA	NA	Omnivore	Dense habitat	Neotropical
Atlapetes_melanolaemus	Passerellidae	1	124.394	49.5597	0.44772	0.178376	22733786	0	-68.9707	-14.8472	NA	NA	NA	NA	NA	NA	Omnivore	Dense habitat	Neotropical
Atlapetes_melanopsis	Passerellidae	0	160.749	141.606	0.358128	0.31548	22724596	0	-74.4194	-12.2832	NA	NA	NA	NA	NA	NA	Omnivore	Dense habitat	Neotropical
Atlapetes_melanopsis	Passerellidae	1	157.128	135.959	0.360189	0.311663	22724596	0	-74.4194	-12.2832	NA	NA	NA	NA	NA	NA	Omnivore	Dense habitat	Neotropical
Atlapetes_nationi	Passerellidae	0	120.652	103.579	0.356134	0.305739	22721470	0	-74.5889	-14.0366	NA	NA	NA	NA	NA	NA	Omnivore	Dense habitat	Neotropical
Atlapetes_nationi	Passerellidae	1	122.668	112.563	0.347024	0.318436	22721470	0	-74.5889	-14.0366	NA	NA	NA	NA	NA	NA	Omnivore	Dense habitat	Neotropical
Atlapetes_pallidiceps	Passerellidae	0	176.242	174.512	0.334212	0.330931	22721487	0	-79.2598	-3.2869	NA	NA	NA	NA	NA	NA	Omnivore	Dense habitat	Neotropical
Atlapetes_pallidiceps	Passerellidae	1	191.375	189.768	0.333967	0.331164	22721487	0	-79.2598	-3.2869	NA	NA	NA	NA	NA	NA	Omnivore	Dense habitat	Neotropical
Atlapetes_pallidinucha	Passerellidae	0	168.052	42.6409	0.468126	0.118781	22721414	0	-75.1805	3.27369	NA	NA	NA	NA	NA	NA	Omnivore	Dense habitat	Neotropical
Atlapetes_pallidinucha	Passerellidae	1	162.323	40.1866	0.469665	0.116276	22721414	0	-75.1805	3.27369	NA	NA	NA	NA	NA	NA	Omnivore	Dense habitat	Neotropical
Atlapetes_personatus	Passerellidae	0	155.256	39.1819	0.476504	0.120255	22721504	0	-64.0938	5.08765	NA	NA	NA	NA	NA	NA	Omnivore	Dense habitat	Neotropical
Atlapetes_personatus	Passerellidae	1	153.844	42.8774	0.468988	0.13071	22721504	0	-64.0938	5.08765	NA	NA	NA	NA	NA	NA	Omnivore	Dense habitat	Neotropical
Atlapetes_pileatus	Passerellidae	0	163.439	68.6752	0.427883	0.179792	22721429	0	-101.485	21.0881	NA	NA	NA	NA	NA	NA	Omnivore	Dense habitat	Neotropical
Atlapetes_pileatus	Passerellidae	1	166.903	73.4981	0.424986	0.187148	22721429	0	-101.485	21.0881	NA	NA	NA	NA	NA	NA	Omnivore	Dense habitat	Neotropical
Atlapetes_rufigenis	Passerellidae	0	161.334	136.301	0.364481	0.307928	22721492	0	-77.6196	-8.94046	NA	NA	NA	NA	NA	NA	Omnivore	Dense habitat	Neotropical
Atlapetes_rufigenis	Passerellidae	1	168.887	139.629	0.367991	0.30424	22721492	0	-77.6196	-8.94046	NA	NA	NA	NA	NA	NA	Omnivore	Dense habitat	Neotropical
Atlapetes_rufinucha	Passerellidae	0	159	36.5446	0.476164	0.109442	22733777	0	-67.4905	-15.7032	NA	NA	NA	NA	NA	NA	Omnivore	Dense habitat	Neotropical
Atlapetes_rufinucha	Passerellidae	1	176.272	37.002	0.484543	0.101712	22733777	0	-67.4905	-15.7032	NA	NA	NA	NA	NA	NA	Omnivore	Dense habitat	Neotropical
Atlapetes_schistaceus	Passerellidae	0	129.957	122.851	0.342815	0.32407	103774619	0	-74.4833	5.05121	NA	NA	NA	NA	NA	NA	Omnivore	Dense habitat	Neotropical
Atlapetes_schistaceus	Passerellidae	1	122.561	118.309	0.340718	0.328898	103774619	0	-74.4833	5.05121	NA	NA	NA	NA	NA	NA	Omnivore	Dense habitat	Neotropical
Atlapetes_seebohmi	Passerellidae	0	149.709	139.306	0.34691	0.322805	22721465	0	-79.1221	-6.5126	NA	NA	NA	NA	NA	NA	Omnivore	Dense habitat	Neotropical
Atlapetes_seebohmi	Passerellidae	1	143.354	133.66	0.346497	0.323064	22721465	0	-79.1221	-6.5126	NA	NA	NA	NA	NA	NA	Omnivore	Dense habitat	Neotropical
Atlapetes_semirufus	Passerellidae	0	181.382	34.8614	0.515881	0.0991517	22721499	0	-69.9175	8.87094	NA	NA	NA	NA	NA	NA	Omnivore	Dense habitat	Neotropical
Atlapetes_semirufus	Passerellidae	1	174.568	35.6251	0.504681	0.102993	22721499	0	-69.9175	8.87094	NA	NA	NA	NA	NA	NA	Omnivore	Dense habitat	Neotropical
Atlapetes_terborghi	Passerellidae	0	174.899	42.0412	0.480197	0.115427	22728571	0	-73.2754	-12.8031	NA	NA	NA	NA	NA	NA	Omnivore	Dense habitat	Neotropical
Atlapetes_terborghi	Passerellidae	1	167.785	41.9781	0.477847	0.119553	22728571	0	-73.2754	-12.8031	NA	NA	NA	NA	NA	NA	Omnivore	Dense habitat	Neotropical
Atlapetes_tricolor	Passerellidae	0	168.168	30.2624	0.466159	0.0838871	103774148	0	-75.4463	-10.8051	NA	NA	NA	NA	NA	NA	Omnivore	Dense habitat	Neotropical
Atlapetes_tricolor	Passerellidae	1	175.62	40.267	0.45504	0.104334	103774148	0	-75.4463	-10.8051	NA	NA	NA	NA	NA	NA	Omnivore	Dense habitat	Neotropical
Atrichornis_clamosus	Atrichornithidae	0	150.761	116.472	0.378172	0.292161	22703612	0	117.48	-34.3059	NA	NA	NA	NA	NA	NA	Invertivore	Dense habitat	Australasian
Atrichornis_clamosus	Atrichornithidae	1	116.583	93.8131	0.373137	0.30026	22703612	0	117.48	-34.3059	NA	NA	NA	NA	NA	NA	Invertivore	Dense habitat	Australasian
Atrichornis_rufescens	Atrichornithidae	0	128.22	93.2732	0.391164	0.284551	22703608	0	152.341	-30.2069	NA	NA	NA	NA	NA	NA	Invertivore	Dense habitat	Australasian
Atrichornis_rufescens	Atrichornithidae	1	101.578	89.7352	0.357072	0.315443	22703608	0	152.341	-30.2069	NA	NA	NA	NA	NA	NA	Invertivore	Dense habitat	Australasian
Atticora_fasciata	Hirundinidae	0	94.8958	93.5821	0.336564	0.331905	22712137	0	-63.1398	-3.68411	NA	NA	NA	NA	NA	NA	Invertivore	Generalist	Neotropical
Atticora_fasciata	Hirundinidae	1	96.4869	93.4644	0.338459	0.327857	22712137	0	-63.1398	-3.68411	NA	NA	NA	NA	NA	NA	Invertivore	Generalist	Neotropical
Atticora_melanoleuca	Hirundinidae	0	136.448	128.635	0.344628	0.324895	22712140	0	-59.2601	-2.62318	NA	NA	NA	NA	NA	NA	NA	NA	NA
Atticora_melanoleuca	Hirundinidae	1	134.024	128.441	0.342194	0.327938	22712140	0	-59.2601	-2.62318	NA	NA	NA	NA	NA	NA	NA	NA	NA
Attila_bolivianus	Tyrannidae	0	164.043	38.9829	0.550916	0.130918	22700346	0	-64.2379	-8.81569	NA	NA	NA	NA	NA	NA	Invertivore	Dense habitat	Neotropical
Attila_bolivianus	Tyrannidae	1	161.816	33.5923	0.565399	0.117375	22700346	0	-64.2379	-8.81569	NA	NA	NA	NA	NA	NA	Invertivore	Dense habitat	Neotropical
Attila_cinnamomeus	Tyrannidae	0	192.358	38.185	0.573656	0.113876	22700337	0	-63.2931	-2.17543	NA	NA	NA	NA	NA	NA	Omnivore	Dense habitat	Neotropical
Attila_cinnamomeus	Tyrannidae	1	184.463	37.436	0.575596	0.116815	22700337	0	-63.2931	-2.17543	NA	NA	NA	NA	NA	NA	Omnivore	Dense habitat	Neotropical
Attila_citriniventris	Tyrannidae	0	165.22	56.9898	0.485054	0.167311	22700343	0	-70.0109	-2.45564	NA	NA	NA	NA	NA	NA	Invertivore	Dense habitat	Neotropical
Attila_citriniventris	Tyrannidae	1	168.265	64.6831	0.469232	0.180378	22700343	0	-70.0109	-2.45564	NA	NA	NA	NA	NA	NA	Invertivore	Dense habitat	Neotropical
Attila_phoenicurus	Tyrannidae	0	174.773	57.5809	0.50571	0.166611	22700334	0	-56.8198	-10.6698	NA	NA	NA	NA	NA	NA	Invertivore	Dense habitat	Neotropical
Attila_phoenicurus	Tyrannidae	1	173.188	62.8806	0.493854	0.179307	22700334	0	-56.8198	-10.6698	NA	NA	NA	NA	NA	NA	Invertivore	Dense habitat	Neotropical
Attila_rufus	Tyrannidae	0	159.444	69.6934	0.470237	0.205542	22700350	0	-43.8647	-21.5525	NA	NA	NA	NA	NA	NA	Invertivore	Dense habitat	Neotropical
Attila_rufus	Tyrannidae	1	159.034	68.6603	0.470844	0.20328	22700350	0	-43.8647	-21.5525	NA	NA	NA	NA	NA	NA	Invertivore	Dense habitat	Neotropical
Attila_spadiceus	Tyrannidae	0	181.458	105.757	0.42654	0.248596	22700354	0	-65.3516	-1.48808	NA	NA	NA	NA	NA	NA	Omnivore	Dense habitat	Neotropical
Attila_spadiceus	Tyrannidae	1	180.002	103.269	0.42933	0.246312	22700354	0	-65.3516	-1.48808	NA	NA	NA	NA	NA	NA	Omnivore	Dense habitat	Neotropical
Attila_torridus	Tyrannidae	0	203.091	37.2297	0.556998	0.102106	22700340	0	-79.6052	-1.4474	NA	NA	NA	NA	NA	NA	Omnivore	Dense habitat	Neotropical
Attila_torridus	Tyrannidae	1	203.195	45.0734	0.539835	0.119748	22700340	0	-79.6052	-1.4474	NA	NA	NA	NA	NA	NA	Omnivore	Dense habitat	Neotropical
Auriparus_flaviceps	Remizidae	0	188.475	90.7436	0.421495	0.202933	22711568	0	-105.76	28.9099	NA	NA	NA	NA	NA	NA	Invertivore	Generalist	Nearctic
Auriparus_flaviceps	Remizidae	1	180.849	104.004	0.402732	0.231607	22711568	0	-105.76	28.9099	NA	NA	NA	NA	NA	NA	Invertivore	Generalist	Nearctic
Automolus_infuscatus	Furnariidae	0	163.48	105.909	0.398274	0.258018	22733651	0	-65.196	-1.71452	NA	NA	NA	NA	NA	NA	Invertivore	Dense habitat	Neotropical
Automolus_infuscatus	Furnariidae	1	167.514	102.297	0.408082	0.249206	22733651	0	-65.196	-1.71452	NA	NA	NA	NA	NA	NA	Invertivore	Dense habitat	Neotropical
Automolus_leucophthalmus	Furnariidae	0	183.08	104.516	0.421287	0.240501	61789630	0	-49.2575	-22.3873	NA	NA	NA	NA	NA	NA	Invertivore	Dense habitat	Neotropical
Automolus_leucophthalmus	Furnariidae	1	186.982	101.014	0.428077	0.231261	61789630	0	-49.2575	-22.3873	NA	NA	NA	NA	NA	NA	Invertivore	Dense habitat	Neotropical
Automolus_melanopezus	Furnariidae	0	159.786	77.6468	0.438671	0.213169	22702938	0	-69.8607	-7.53576	NA	NA	NA	NA	NA	NA	Invertivore	Dense habitat	Neotropical
Automolus_melanopezus	Furnariidae	1	160.281	73.5174	0.446179	0.204653	22702938	0	-69.8607	-7.53576	NA	NA	NA	NA	NA	NA	Invertivore	Dense habitat	Neotropical
Automolus_ochrolaemus	Furnariidae	0	178.833	81.0924	0.44732	0.202839	22702910	0	-65.4662	-2.68464	NA	NA	NA	NA	NA	NA	Invertivore	Dense habitat	Neotropical
Automolus_ochrolaemus	Furnariidae	1	181.708	82.3603	0.447072	0.202638	22702910	0	-65.4662	-2.68464	NA	NA	NA	NA	NA	NA	Invertivore	Dense habitat	Neotropical
Automolus_rubiginosus	Furnariidae	0	124.637	51.9686	0.491966	0.20513	22736330	0	-68.6767	0.18432	NA	NA	NA	NA	NA	NA	NA	NA	NA
Automolus_rubiginosus	Furnariidae	1	125.294	52.696	0.490312	0.206214	22736330	0	-68.6767	0.18432	NA	NA	NA	NA	NA	NA	NA	NA	NA
Automolus_rufipileatus	Furnariidae	0	163.002	74.5096	0.450888	0.206105	22702946	0	-62.6706	-3.62737	NA	NA	NA	NA	NA	NA	Invertivore	Dense habitat	Neotropical
Automolus_rufipileatus	Furnariidae	1	157.339	77.8547	0.441837	0.21863	22702946	0	-62.6706	-3.62737	NA	NA	NA	NA	NA	NA	Invertivore	Dense habitat	Neotropical
Babax_koslowi	Leiotrichidae	0	171.403	95.7967	0.427309	0.238822	22716515	0	96.7981	31.6644	NA	NA	NA	NA	NA	NA	NA	NA	NA
Babax_koslowi	Leiotrichidae	1	170.827	92.5383	0.434311	0.235269	22716515	0	96.7981	31.6644	NA	NA	NA	NA	NA	NA	NA	NA	NA
Babax_lanceolatus	Leiotrichidae	0	161.191	134.244	0.35997	0.299792	103872761	0	106.275	27.7334	NA	NA	NA	NA	NA	NA	NA	NA	NA
Babax_lanceolatus	Leiotrichidae	1	165.543	138.243	0.358893	0.299707	103872761	0	106.275	27.7334	NA	NA	NA	NA	NA	NA	NA	NA	NA
Babax_waddelli	Leiotrichidae	0	153.596	133.566	0.354856	0.308581	22716512	0	91.4191	29.2946	NA	NA	NA	NA	NA	NA	NA	NA	NA
Babax_waddelli	Leiotrichidae	1	157.668	137.857	0.354073	0.309586	22716512	0	91.4191	29.2946	NA	NA	NA	NA	NA	NA	NA	NA	NA
Baeolophus_atricristatus	Paridae	0	198.173	193.128	0.337406	0.328818	22711989	0	-100.094	28.8241	NA	NA	NA	NA	NA	NA	Invertivore	Dense habitat	Nearctic
Baeolophus_atricristatus	Paridae	1	192.667	187.945	0.337029	0.328768	22711989	0	-100.094	28.8241	NA	NA	NA	NA	NA	NA	Invertivore	Dense habitat	Nearctic
Baeolophus_bicolor	Paridae	0	180.638	170.409	0.342217	0.322839	22711983	0	-86.7089	36.966	NA	NA	NA	NA	NA	NA	Invertivore	Dense habitat	Nearctic
Baeolophus_bicolor	Paridae	1	180.581	175.618	0.337226	0.327958	22711983	0	-86.7089	36.966	NA	NA	NA	NA	NA	NA	Invertivore	Dense habitat	Nearctic
Baeolophus_inornatus	Paridae	0	165.985	129.695	0.373275	0.291664	22711978	0	-119.566	35.9784	NA	NA	NA	NA	NA	NA	Invertivore	Dense habitat	Nearctic
Baeolophus_inornatus	Paridae	1	164.25	125.755	0.375825	0.287743	22711978	0	-119.566	35.9784	NA	NA	NA	NA	NA	NA	Invertivore	Dense habitat	Nearctic
Baeolophus_ridgwayi	Paridae	0	184.954	170.384	0.348295	0.320858	22729143	0	-111.908	37.9019	NA	NA	NA	NA	NA	NA	Invertivore	Dense habitat	Neotropical
Baeolophus_ridgwayi	Paridae	1	182.297	165.357	0.351276	0.318634	22729143	0	-111.908	37.9019	NA	NA	NA	NA	NA	NA	Invertivore	Dense habitat	Neotropical
Baeolophus_wollweberi	Paridae	0	128.491	114.66	0.352235	0.314321	22711969	0	-104.865	24.8735	NA	NA	NA	NA	NA	NA	Invertivore	Dense habitat	Neotropical
Baeolophus_wollweberi	Paridae	1	130.283	111.105	0.35885	0.306027	22711969	0	-104.865	24.8735	NA	NA	NA	NA	NA	NA	Invertivore	Dense habitat	Neotropical
Baeopogon_clamans	Pycnonotidae	0	126.649	60.7534	0.423571	0.203187	22712841	0	16.3745	1.02507	NA	NA	NA	NA	NA	NA	Herbivore	Generalist	Afrotropical
Baeopogon_clamans	Pycnonotidae	1	124.379	59.3794	0.42552	0.203146	22712841	0	16.3745	1.02507	NA	NA	NA	NA	NA	NA	Herbivore	Generalist	Afrotropical
Baeopogon_indicator	Pycnonotidae	0	122.5	66.8814	0.409257	0.223442	22712837	0	16.1908	-0.0148161	NA	NA	NA	NA	NA	NA	Herbivore	Dense habitat	Afrotropical
Baeopogon_indicator	Pycnonotidae	1	126.2	63.1732	0.417723	0.209104	22712837	0	16.1908	-0.0148161	NA	NA	NA	NA	NA	NA	Herbivore	Dense habitat	Afrotropical
Bangsia_arcaei	Thraupidae	0	145.6	109.357	0.349799	0.262725	22722558	0	-82.4645	9.38977	NA	NA	NA	NA	NA	NA	Herbivore	Dense habitat	Neotropical
Bangsia_arcaei	Thraupidae	1	144.913	108.394	0.349694	0.261568	22722558	0	-82.4645	9.38977	NA	NA	NA	NA	NA	NA	Herbivore	Dense habitat	Neotropical
Bangsia_aureocincta	Thraupidae	0	149.376	59.9544	0.415788	0.166884	22722592	0	-76.1546	5.29994	NA	NA	NA	NA	NA	NA	Omnivore	Dense habitat	Neotropical
Bangsia_aureocincta	Thraupidae	1	122.625	63.3188	0.384195	0.198384	22722592	0	-76.1546	5.29994	NA	NA	NA	NA	NA	NA	Omnivore	Dense habitat	Neotropical
Bangsia_edwardsi	Thraupidae	0	119.403	68.5233	0.37975	0.217932	22722584	0	-77.9081	1.7098	NA	NA	NA	NA	NA	NA	Omnivore	Dense habitat	Neotropical
Bangsia_edwardsi	Thraupidae	1	118.721	68.2106	0.378567	0.217503	22722584	0	-77.9081	1.7098	NA	NA	NA	NA	NA	NA	Omnivore	Dense habitat	Neotropical
Bangsia_melanochlamys	Thraupidae	0	120.601	92.7097	0.357478	0.274805	22722567	0	-76.0432	6.175	NA	NA	NA	NA	NA	NA	Herbivore	Dense habitat	Neotropical
Bangsia_melanochlamys	Thraupidae	1	112.232	86.1671	0.356043	0.273355	22722567	0	-76.0432	6.175	NA	NA	NA	NA	NA	NA	Herbivore	Dense habitat	Neotropical
Bangsia_rothschildi	Thraupidae	0	86.7267	51.5628	0.383741	0.228151	22722576	0	-77.2812	3.12673	NA	NA	NA	NA	NA	NA	Herbivore	Dense habitat	Neotropical
Bangsia_rothschildi	Thraupidae	1	87.2584	49.6426	0.388707	0.221141	22722576	0	-77.2812	3.12673	NA	NA	NA	NA	NA	NA	Herbivore	Dense habitat	Neotropical
Basileuterus_basilicus	Parulidae	0	167.902	114.875	0.374151	0.255986	22721982	0	-73.5913	10.8304	NA	NA	NA	NA	NA	NA	NA	NA	NA
Basileuterus_basilicus	Parulidae	1	172.129	115.239	0.376332	0.251951	22721982	0	-73.5913	10.8304	NA	NA	NA	NA	NA	NA	NA	NA	NA
Basileuterus_belli	Parulidae	0	175.266	70.0458	0.439841	0.175785	22722019	0	-98.2694	18.6713	NA	NA	NA	NA	NA	NA	Invertivore	Dense habitat	Neotropical
Basileuterus_belli	Parulidae	1	181.319	80.8317	0.428855	0.191183	22722019	0	-98.2694	18.6713	NA	NA	NA	NA	NA	NA	Invertivore	Dense habitat	Neotropical
Basileuterus_bivittatus	Parulidae	0	176.193	58.0049	0.447206	0.147226	103799746	0	-66.4253	-17.0053	NA	NA	NA	NA	NA	NA	NA	NA	NA
Basileuterus_bivittatus	Parulidae	1	177.364	53.3871	0.453546	0.136519	103799746	0	-66.4253	-17.0053	NA	NA	NA	NA	NA	NA	NA	NA	NA
Basileuterus_chrysogaster	Parulidae	0	174.924	72.0403	0.42707	0.175883	103799796	0	-72.6263	-11.9823	NA	NA	NA	NA	NA	NA	NA	NA	NA
Basileuterus_chrysogaster	Parulidae	1	173.606	61.9844	0.440961	0.157442	103799796	0	-72.6263	-11.9823	NA	NA	NA	NA	NA	NA	NA	NA	NA
Basileuterus_cinereicollis	Parulidae	0	156.826	117.904	0.363361	0.27318	22721985	0	-72.5592	7.3812	NA	NA	NA	NA	NA	NA	NA	NA	NA
Basileuterus_cinereicollis	Parulidae	1	158.632	124.626	0.359152	0.28216	22721985	0	-72.5592	7.3812	NA	NA	NA	NA	NA	NA	NA	NA	NA
Basileuterus_conspicillatus	Parulidae	0	172.223	102.116	0.393774	0.233479	22721989	0	-73.5896	10.7607	NA	NA	NA	NA	NA	NA	NA	NA	NA
Basileuterus_conspicillatus	Parulidae	1	170.536	98.6907	0.395661	0.228973	22721989	0	-73.5896	10.7607	NA	NA	NA	NA	NA	NA	NA	NA	NA
Basileuterus_coronatus	Parulidae	0	167.236	94.0326	0.405425	0.22796	22721992	0	-74.491	-3.63795	NA	NA	NA	NA	NA	NA	NA	NA	NA
Basileuterus_coronatus	Parulidae	1	167.167	97.2191	0.401085	0.233258	22721992	0	-74.491	-3.63795	NA	NA	NA	NA	NA	NA	NA	NA	NA
Basileuterus_flaveolus	Parulidae	0	178.45	94.1758	0.400115	0.211158	22722038	0	-50.0748	-13.0809	NA	NA	NA	NA	NA	NA	NA	NA	NA
Basileuterus_flaveolus	Parulidae	1	180.291	99.1049	0.396941	0.218196	22722038	0	-50.0748	-13.0809	NA	NA	NA	NA	NA	NA	NA	NA	NA
Basileuterus_fraseri	Parulidae	0	180.033	87.3179	0.410518	0.199105	22721958	0	-79.9463	-2.4012	NA	NA	NA	NA	NA	NA	NA	NA	NA
Basileuterus_fraseri	Parulidae	1	174.236	85.8281	0.407716	0.20084	22721958	0	-79.9463	-2.4012	NA	NA	NA	NA	NA	NA	NA	NA	NA
Basileuterus_griseiceps	Parulidae	0	158.06	65.6477	0.427245	0.177449	22721978	0	-63.7737	10.1392	NA	NA	NA	NA	NA	NA	Invertivore	Dense habitat	Neotropical
Basileuterus_griseiceps	Parulidae	1	161.304	66.1113	0.428793	0.175743	22721978	0	-63.7737	10.1392	NA	NA	NA	NA	NA	NA	Invertivore	Dense habitat	Neotropical
Basileuterus_hypoleucus	Parulidae	0	186.419	164.85	0.349275	0.308862	22722008	0	-51.265	-17.7522	NA	NA	NA	NA	NA	NA	Invertivore	Dense habitat	Neotropical
Basileuterus_hypoleucus	Parulidae	1	182.355	161.974	0.348619	0.309654	22722008	0	-51.265	-17.7522	NA	NA	NA	NA	NA	NA	Invertivore	Dense habitat	Neotropical
Basileuterus_ignotus	Parulidae	0	146.271	115.398	0.365497	0.288352	22722025	0	-77.3969	8.04133	NA	NA	NA	NA	NA	NA	Invertivore	Dense habitat	Neotropical
Basileuterus_ignotus	Parulidae	1	146.415	117.73	0.364317	0.29294	22722025	0	-77.3969	8.04133	NA	NA	NA	NA	NA	NA	Invertivore	Dense habitat	Neotropical
Basileuterus_leucoblepharus	Parulidae	0	163.92	151.285	0.342708	0.316292	22722031	0	-53.469	-27.1577	NA	NA	NA	NA	NA	NA	NA	NA	NA
Basileuterus_leucoblepharus	Parulidae	1	161.587	145.622	0.345884	0.31171	22722031	0	-53.469	-27.1577	NA	NA	NA	NA	NA	NA	NA	NA	NA
Basileuterus_leucophrys	Parulidae	0	171.474	162.582	0.34042	0.322767	22722035	0	-48.7453	-17.3739	NA	NA	NA	NA	NA	NA	NA	NA	NA
Basileuterus_leucophrys	Parulidae	1	166.971	156.897	0.342011	0.321377	22722035	0	-48.7453	-17.3739	NA	NA	NA	NA	NA	NA	NA	NA	NA
Basileuterus_melanogenys	Parulidae	0	149.423	133.208	0.353232	0.314901	22722022	0	-83.4663	9.6478	NA	NA	NA	NA	NA	NA	Invertivore	Dense habitat	Neotropical
Basileuterus_melanogenys	Parulidae	1	152.117	135.156	0.354648	0.315105	22722022	0	-83.4663	9.6478	NA	NA	NA	NA	NA	NA	Invertivore	Dense habitat	Neotropical
Basileuterus_nigrocristatus	Parulidae	0	159.008	52.8843	0.442571	0.147194	22721975	0	-76.3475	1.0228	NA	NA	NA	NA	NA	NA	NA	NA	NA
Basileuterus_nigrocristatus	Parulidae	1	164.145	46.1243	0.454445	0.127698	22721975	0	-76.3475	1.0228	NA	NA	NA	NA	NA	NA	NA	NA	NA
Basileuterus_rufifrons	Parulidae	0	182.255	123.195	0.388118	0.262349	22722016	0	-95.0174	17.9131	NA	NA	NA	NA	NA	NA	Invertivore	Generalist	Neotropical
Basileuterus_rufifrons	Parulidae	1	187.065	129.261	0.386416	0.267013	22722016	0	-95.0174	17.9131	NA	NA	NA	NA	NA	NA	Invertivore	Generalist	Neotropical
Basileuterus_signatus	Parulidae	0	176.366	68.58	0.426868	0.165988	22721969	0	-68.3863	-16.7144	NA	NA	NA	NA	NA	NA	NA	NA	NA
Basileuterus_signatus	Parulidae	1	177.539	65.7296	0.430524	0.159391	22721969	0	-68.3863	-16.7144	NA	NA	NA	NA	NA	NA	NA	NA	NA
Basileuterus_trifasciatus	Parulidae	0	165.165	104.216	0.385529	0.243261	22722005	0	-79.6882	-5.06729	NA	NA	NA	NA	NA	NA	Invertivore	Dense habitat	Neotropical
Basileuterus_trifasciatus	Parulidae	1	163.549	105.05	0.382478	0.245673	22722005	0	-79.6882	-5.06729	NA	NA	NA	NA	NA	NA	Invertivore	Dense habitat	Neotropical
Basileuterus_tristriatus	Parulidae	0	166.631	108.273	0.382157	0.248316	22722028	0	-74.1269	-2.60857	NA	NA	NA	NA	NA	NA	Invertivore	Dense habitat	Neotropical
Basileuterus_tristriatus	Parulidae	1	168.033	110.789	0.381271	0.251383	22722028	0	-74.1269	-2.60857	NA	NA	NA	NA	NA	NA	Invertivore	Dense habitat	Neotropical
Basilornis_celebensis	Sturnidae	0	74.1317	95.7519	0.292627	0.37797	22710958	1	121.237	-2.12614	121.98	3.5	92544.4	63.5	65	1050	Herbivore	Dense habitat	Indomalayan
Basilornis_celebensis	Sturnidae	1	65.268	89.0094	0.282863	0.385756	22710958	1	121.237	-2.12614	121.98	3.5	92544.4	63.5	65	1050	Herbivore	Dense habitat	Indomalayan
Basilornis_corythaix	Sturnidae	0	62.9678	80.4473	0.296114	0.378314	22710965	1	128.811	-3.39464	129.5	3.26	17454.2	60	90	800	Herbivore	Dense habitat	Indomalayan
Basilornis_corythaix	Sturnidae	1	63.7804	83.9439	0.292091	0.384432	22710965	1	128.811	-3.39464	129.5	3.26	17454.2	60	90	800	Herbivore	Dense habitat	Indomalayan
Basilornis_galeatus	Sturnidae	0	69.9189	87.222	0.298148	0.371932	22710961	1	124.444	-1.7055	NA	NA	NA	NA	NA	NA	Herbivore	Dense habitat	Indomalayan
Basilornis_galeatus	Sturnidae	1	78.8207	88.0704	0.314951	0.351911	22710961	1	124.444	-1.7055	NA	NA	NA	NA	NA	NA	Herbivore	Dense habitat	Indomalayan
Basilornis_mirandus	Sturnidae	0	49.8736	72.1499	0.278315	0.402626	22710968	1	125.004	7.92998	NA	NA	NA	NA	NA	NA	NA	NA	NA
Basilornis_mirandus	Sturnidae	1	62.6777	79.3962	0.298112	0.37763	22710968	1	125.004	7.92998	NA	NA	NA	NA	NA	NA	NA	NA	NA
Batara_cinerea	Thamnophilidae	0	148.23	94.8283	0.408584	0.261386	22701232	0	-51.6001	-25.6145	NA	NA	NA	NA	NA	NA	Invertivore	Dense habitat	Neotropical
Batara_cinerea	Thamnophilidae	1	149.262	156.902	0.327363	0.344119	22701232	0	-51.6001	-25.6145	NA	NA	NA	NA	NA	NA	Invertivore	Dense habitat	Neotropical
Bathmocercus_cerviniventris	Cisticolidae	0	151.386	116.583	0.379525	0.292275	22714569	0	-7.64036	6.59322	NA	NA	NA	NA	NA	NA	Invertivore	Dense habitat	Afrotropical
Bathmocercus_cerviniventris	Cisticolidae	1	109.373	73.8994	0.417355	0.281993	22714569	0	-7.64036	6.59322	NA	NA	NA	NA	NA	NA	Invertivore	Dense habitat	Afrotropical
Bathmocercus_rufus	Cisticolidae	0	101.683	98.8621	0.347926	0.338272	22714574	0	18.769	1.77742	NA	NA	NA	NA	NA	NA	Invertivore	Dense habitat	Afrotropical
Bathmocercus_rufus	Cisticolidae	1	110.429	77.916	0.40612	0.286549	22714574	0	18.769	1.77742	NA	NA	NA	NA	NA	NA	Invertivore	Dense habitat	Afrotropical
Bathmocercus_winifredae	Cisticolidae	0	182.53	111.31	0.420353	0.256338	22714578	0	36.3628	-7.56941	NA	NA	NA	NA	NA	NA	NA	NA	NA
Bathmocercus_winifredae	Cisticolidae	1	181.604	113.087	0.418441	0.260569	22714578	0	36.3628	-7.56941	NA	NA	NA	NA	NA	NA	NA	NA	NA
Batis_capensis	Platysteiridae	0	156.002	113.746	0.377148	0.274991	22731056	0	27.873	-28.4036	NA	NA	NA	NA	NA	NA	Invertivore	Dense habitat	Afrotropical
Batis_capensis	Platysteiridae	1	132.12	131.888	0.329157	0.328581	22731056	0	27.873	-28.4036	NA	NA	NA	NA	NA	NA	Invertivore	Dense habitat	Afrotropical
Batis_crypta	Platysteiridae	0	185.846	154.549	0.359487	0.298949	22734421	0	35.0003	-9.13031	NA	NA	NA	NA	NA	NA	Invertivore	Dense habitat	Afrotropical
Batis_crypta	Platysteiridae	1	129.745	144.756	0.312033	0.348136	22734421	0	35.0003	-9.13031	NA	NA	NA	NA	NA	NA	Invertivore	Dense habitat	Afrotropical
Batis_diops	Platysteiridae	0	125.152	132.81	0.32259	0.342327	22707826	0	29.0773	-2.22928	NA	NA	NA	NA	NA	NA	Invertivore	Dense habitat	Afrotropical
Batis_diops	Platysteiridae	1	134.645	140.517	0.324717	0.338879	22707826	0	29.0773	-2.22928	NA	NA	NA	NA	NA	NA	Invertivore	Dense habitat	Afrotropical
Batis_fratrum	Platysteiridae	0	188.067	153.027	0.360861	0.293626	22707858	0	36.1348	-18.6069	NA	NA	NA	NA	NA	NA	Invertivore	Dense habitat	Afrotropical
Batis_fratrum	Platysteiridae	1	173.768	155.168	0.347768	0.310543	22707858	0	36.1348	-18.6069	NA	NA	NA	NA	NA	NA	Invertivore	Dense habitat	Afrotropical
Batis_ituriensis	Platysteiridae	0	143.689	154.3	0.321748	0.345508	22707906	0	27.9613	1.50361	NA	NA	NA	NA	NA	NA	Invertivore	Dense habitat	Afrotropical
Batis_ituriensis	Platysteiridae	1	146.314	156.517	0.32214	0.344604	22707906	0	27.9613	1.50361	NA	NA	NA	NA	NA	NA	Invertivore	Dense habitat	Afrotropical
Batis_margaritae	Platysteiridae	0	140.786	149.607	0.321426	0.341563	22707830	0	25.2413	-12.5457	NA	NA	NA	NA	NA	NA	Invertivore	Dense habitat	Afrotropical
Batis_margaritae	Platysteiridae	1	144.048	158.75	0.314516	0.346617	22707830	0	25.2413	-12.5457	NA	NA	NA	NA	NA	NA	Invertivore	Dense habitat	Afrotropical
Batis_minima	Platysteiridae	0	155.302	165.735	0.322783	0.344468	22707901	0	12.5982	1.93485	NA	NA	NA	NA	NA	NA	Invertivore	Dense habitat	Afrotropical
Batis_minima	Platysteiridae	1	143.474	154.2	0.322127	0.346208	22707901	0	12.5982	1.93485	NA	NA	NA	NA	NA	NA	Invertivore	Dense habitat	Afrotropical
Batis_minor	Platysteiridae	0	182.668	172.137	0.344352	0.324501	22725117	0	39.6733	-3.62538	NA	NA	NA	NA	NA	NA	Invertivore	Open habitat	Afrotropical
Batis_minor	Platysteiridae	1	175.154	180.1	0.328642	0.337922	22725117	0	39.6733	-3.62538	NA	NA	NA	NA	NA	NA	Invertivore	Open habitat	Afrotropical
Batis_minulla	Platysteiridae	0	163.581	142.311	0.359274	0.312558	22707920	0	15.9202	-4.70744	NA	NA	NA	NA	NA	NA	Invertivore	Dense habitat	Afrotropical
Batis_minulla	Platysteiridae	1	145.804	156.754	0.321016	0.345125	22707920	0	15.9202	-4.70744	NA	NA	NA	NA	NA	NA	Invertivore	Dense habitat	Afrotropical
Batis_mixta	Platysteiridae	0	180.808	140.641	0.368284	0.286468	103704094	0	38.0607	-4.83366	NA	NA	NA	NA	NA	NA	Invertivore	Dense habitat	Afrotropical
Batis_mixta	Platysteiridae	1	124.378	138.118	0.314228	0.348942	103704094	0	38.0607	-4.83366	NA	NA	NA	NA	NA	NA	Invertivore	Dense habitat	Afrotropical
Batis_molitor	Platysteiridae	0	179.926	165.287	0.348546	0.320188	22707864	0	27.4258	-13.4149	NA	NA	NA	NA	NA	NA	Invertivore	Open habitat	Afrotropical
Batis_molitor	Platysteiridae	1	144.103	155.777	0.320278	0.346226	22707864	0	27.4258	-13.4149	NA	NA	NA	NA	NA	NA	Invertivore	Open habitat	Afrotropical
Batis_orientalis	Platysteiridae	0	192.381	187.472	0.338733	0.33009	22707881	0	29.6838	10.3816	NA	NA	NA	NA	NA	NA	Invertivore	Generalist	Afrotropical
Batis_orientalis	Platysteiridae	1	189.615	196.261	0.327547	0.339027	22707881	0	29.6838	10.3816	NA	NA	NA	NA	NA	NA	Invertivore	Generalist	Afrotropical
Batis_perkeo	Platysteiridae	0	198.868	162.536	0.366528	0.299565	22707897	0	40.2951	2.58743	NA	NA	NA	NA	NA	NA	Invertivore	Generalist	Afrotropical
Batis_perkeo	Platysteiridae	1	171.11	178.293	0.326543	0.340249	22707897	0	40.2951	2.58743	NA	NA	NA	NA	NA	NA	Invertivore	Generalist	Afrotropical
Batis_poensis	Platysteiridae	0	186.289	180.83	0.338896	0.328966	22707915	1	8.68583	3.49746	8.7	3.5	1935	32	32	32	Invertivore	Dense habitat	Afrotropical
Batis_poensis	Platysteiridae	1	120.672	128.253	0.323031	0.343326	22707915	1	8.68583	3.49746	8.7	3.5	1935	32	32	32	Invertivore	Dense habitat	Afrotropical
Batis_pririt	Platysteiridae	0	211.066	168.64	0.362963	0.290004	22707873	0	20.4851	-24.9203	NA	NA	NA	NA	NA	NA	Invertivore	Generalist	Afrotropical
Batis_pririt	Platysteiridae	1	177.097	187.515	0.323349	0.34237	22707873	0	20.4851	-24.9203	NA	NA	NA	NA	NA	NA	Invertivore	Generalist	Afrotropical
Batis_senegalensis	Platysteiridae	0	189.272	162.386	0.357011	0.306297	22707877	0	0.0222539	11.7106	NA	NA	NA	NA	NA	NA	Invertivore	Generalist	Afrotropical
Batis_senegalensis	Platysteiridae	1	184.928	186.351	0.332478	0.335037	22707877	0	0.0222539	11.7106	NA	NA	NA	NA	NA	NA	Invertivore	Generalist	Afrotropical
Batis_soror	Platysteiridae	0	216.37	189.899	0.353112	0.309911	22707868	0	36.9863	-13.8965	NA	NA	NA	NA	NA	NA	Invertivore	Open habitat	Afrotropical
Batis_soror	Platysteiridae	1	178.727	191.809	0.320782	0.344262	22707868	0	36.9863	-13.8965	NA	NA	NA	NA	NA	NA	Invertivore	Open habitat	Afrotropical
Berlepschia_rikeri	Furnariidae	0	128.476	100.258	0.380408	0.296856	22702754	0	-57.8626	-4.26964	NA	NA	NA	NA	NA	NA	Invertivore	Dense habitat	Neotropical
Berlepschia_rikeri	Furnariidae	1	135.192	111.21	0.371391	0.30551	22702754	0	-57.8626	-4.26964	NA	NA	NA	NA	NA	NA	Invertivore	Dense habitat	Neotropical
Bernieria_apperti	Bernieridae	0	186.968	140.854	0.365545	0.275387	22713004	1	44.6603	-22.5895	NA	NA	NA	NA	NA	NA	NA	NA	NA
Bernieria_apperti	Bernieridae	1	188.31	139.863	0.367031	0.272604	22713004	1	44.6603	-22.5895	NA	NA	NA	NA	NA	NA	NA	NA	NA
Bernieria_cinereiceps	Bernieridae	0	171.885	111.838	0.380229	0.247398	22713039	1	47.9191	-18.4728	NA	NA	NA	NA	NA	NA	NA	NA	NA
Bernieria_cinereiceps	Bernieridae	1	181.131	109.155	0.388605	0.234185	22713039	1	47.9191	-18.4728	NA	NA	NA	NA	NA	NA	NA	NA	NA
Bernieria_madagascariensis	Bernieridae	0	159.261	62.838	0.428634	0.169122	22712985	1	47.058	-18.3882	48.25	13.47	290.3	10	300	550	Invertivore	Dense habitat	Afrotropical
Bernieria_madagascariensis	Bernieridae	1	157.469	53.9709	0.443212	0.151906	22712985	1	47.058	-18.3882	48.25	13.47	290.3	10	300	550	Invertivore	Dense habitat	Afrotropical
Bernieria_tenebrosa	Bernieridae	0	136.436	49.978	0.43743	0.160235	22713021	1	49.6063	-16.0354	NA	NA	NA	NA	NA	NA	NA	NA	NA
Bernieria_tenebrosa	Bernieridae	1	134.089	51.6194	0.434233	0.167164	22713021	1	49.6063	-16.0354	NA	NA	NA	NA	NA	NA	NA	NA	NA
Bernieria_zosterops	Bernieridae	0	181.518	141.055	0.358722	0.278758	22712995	1	48.305	-18.5649	NA	NA	NA	NA	NA	NA	NA	NA	NA
Bernieria_zosterops	Bernieridae	1	183.025	148.247	0.354657	0.287266	22712995	1	48.305	-18.5649	NA	NA	NA	NA	NA	NA	NA	NA	NA
Bias_musicus	Vangidae	0	172.945	115.182	0.392447	0.261371	22707816	0	19.5862	-2.5104	NA	NA	NA	NA	NA	NA	Invertivore	Dense habitat	Afrotropical
Bias_musicus	Vangidae	1	91.0646	101.698	0.313629	0.350252	22707816	0	19.5862	-2.5104	NA	NA	NA	NA	NA	NA	Invertivore	Dense habitat	Afrotropical
Biatas_nigropectus	Thamnophilidae	0	201.839	109.352	0.430712	0.233351	22701272	0	-46.9784	-23.8337	NA	NA	NA	NA	NA	NA	Invertivore	Dense habitat	Neotropical
Biatas_nigropectus	Thamnophilidae	1	131.64	97.1874	0.383901	0.283427	22701272	0	-46.9784	-23.8337	NA	NA	NA	NA	NA	NA	Invertivore	Dense habitat	Neotropical
Bleda_canicapillus	Pycnonotidae	0	165.616	45.903	0.454173	0.125881	22713083	0	-4.7818	7.87443	NA	NA	NA	NA	NA	NA	Invertivore	Dense habitat	Afrotropical
Bleda_canicapillus	Pycnonotidae	1	160.479	44.5367	0.454367	0.126098	22713083	0	-4.7818	7.87443	NA	NA	NA	NA	NA	NA	Invertivore	Dense habitat	Afrotropical
Bleda_eximius	Pycnonotidae	0	166.901	47.2952	0.45212	0.128118	22713069	0	-6.05097	6.50634	NA	NA	NA	NA	NA	NA	Invertivore	Dense habitat	Afrotropical
Bleda_eximius	Pycnonotidae	1	159.331	48.2151	0.446659	0.135164	22713069	0	-6.05097	6.50634	NA	NA	NA	NA	NA	NA	Invertivore	Dense habitat	Afrotropical
Bleda_notatus	Pycnonotidae	0	168.46	36.237	0.467638	0.100593	103817273	0	12.1426	1.40001	NA	NA	NA	NA	NA	NA	Invertivore	Dense habitat	Afrotropical
Bleda_notatus	Pycnonotidae	1	170.258	42.381	0.460313	0.114582	103817273	0	12.1426	1.40001	NA	NA	NA	NA	NA	NA	Invertivore	Dense habitat	Afrotropical
Bleda_syndactylus	Pycnonotidae	0	149.441	46.6927	0.44579	0.139287	22713056	0	17.2061	-0.148857	NA	NA	NA	NA	NA	NA	Invertivore	Dense habitat	Afrotropical
Bleda_syndactylus	Pycnonotidae	1	150.295	47.3944	0.444308	0.140109	22713056	0	17.2061	-0.148857	NA	NA	NA	NA	NA	NA	Invertivore	Dense habitat	Afrotropical
Bombycilla_cedrorum	Bombycillidae	0	158.707	80.5593	0.435188	0.2209	22708153	0	-98.8591	37.0829	NA	NA	NA	NA	NA	NA	Herbivore	Dense habitat	Nearctic
Bombycilla_cedrorum	Bombycillidae	1	162.961	84.2404	0.433324	0.224001	22708153	0	-98.8591	37.0829	NA	NA	NA	NA	NA	NA	Herbivore	Dense habitat	Nearctic
Bombycilla_garrulus	Bombycillidae	0	140.769	79.2101	0.429382	0.241611	22708146	0	-29.8651	52.9688	NA	NA	NA	NA	NA	NA	Omnivore	Dense habitat	Widespread
Bombycilla_garrulus	Bombycillidae	1	149.448	83.5162	0.431778	0.241291	22708146	0	-29.8651	52.9688	NA	NA	NA	NA	NA	NA	Omnivore	Dense habitat	Widespread
Bombycilla_japonica	Bombycillidae	0	151.451	68.6917	0.448916	0.203609	22708150	0	128.738	36.1735	NA	NA	NA	NA	NA	NA	Herbivore	Dense habitat	Palearctic
Bombycilla_japonica	Bombycillidae	1	150.927	64.71	0.463758	0.198836	22708150	0	128.738	36.1735	NA	NA	NA	NA	NA	NA	Herbivore	Dense habitat	Palearctic
Bowdleria_punctata	Locustellidae	0	148.142	115.813	0.373587	0.29206	103798407	1	172.113	-41.7658	NA	NA	NA	NA	NA	NA	NA	NA	NA
Bowdleria_punctata	Locustellidae	1	149.679	114.49	0.377196	0.28852	103798407	1	172.113	-41.7658	NA	NA	NA	NA	NA	NA	NA	NA	NA
Brachycope_anomala	Ploceidae	0	197.563	107.4	0.409416	0.222568	22719116	0	21.1264	0.908973	NA	NA	NA	NA	NA	NA	Herbivore	Water	Afrotropical
Brachycope_anomala	Ploceidae	1	170.86	46.0722	0.470871	0.12697	22719116	0	21.1264	0.908973	NA	NA	NA	NA	NA	NA	Herbivore	Water	Afrotropical
Brachypteryx_hyperythra	Muscicapidae	0	171.596	76.2691	0.456382	0.202847	22708973	0	97.2698	26.4933	NA	NA	NA	NA	NA	NA	Invertivore	Dense habitat	Indomalayan
Brachypteryx_hyperythra	Muscicapidae	1	148.317	59.0844	0.476211	0.189706	22708973	0	97.2698	26.4933	NA	NA	NA	NA	NA	NA	Invertivore	Dense habitat	Indomalayan
Brachypteryx_leucophrys	Muscicapidae	0	163.661	128.894	0.372031	0.293	22708982	0	103.165	21.7771	NA	NA	NA	NA	NA	NA	NA	NA	NA
Brachypteryx_leucophrys	Muscicapidae	1	163.838	133.267	0.367043	0.298555	22708982	0	103.165	21.7771	NA	NA	NA	NA	NA	NA	NA	NA	NA
Brachypteryx_montana	Muscicapidae	0	141.771	126.055	0.351638	0.312656	103866595	1	109.982	-7.43994	105.2	6.58	118.3	10	10	850	Invertivore	Dense habitat	Indomalayan
Brachypteryx_montana	Muscicapidae	1	88.6938	91.5729	0.324808	0.335352	103866595	1	109.982	-7.43994	105.2	6.58	118.3	10	10	850	Invertivore	Dense habitat	Indomalayan
Brachypteryx_stellata	Muscicapidae	0	144.416	93.1717	0.414216	0.267236	22708970	0	96.215	27.8062	NA	NA	NA	NA	NA	NA	NA	NA	NA
Brachypteryx_stellata	Muscicapidae	1	137.767	91.4901	0.409949	0.272245	22708970	0	96.215	27.8062	NA	NA	NA	NA	NA	NA	NA	NA	NA
Bradornis_infuscatus	Muscicapidae	0	154.145	100.288	0.379758	0.247074	22709040	0	20.6156	-25.1793	NA	NA	NA	NA	NA	NA	NA	NA	NA
Bradornis_infuscatus	Muscicapidae	1	152.449	97.591	0.381646	0.244312	22709040	0	20.6156	-25.1793	NA	NA	NA	NA	NA	NA	NA	NA	NA
Bradornis_mariquensis	Muscicapidae	0	174.289	151.223	0.347728	0.301709	22709044	0	22.2677	-22.0398	NA	NA	NA	NA	NA	NA	Invertivore	Open habitat	Afrotropical
Bradornis_mariquensis	Muscicapidae	1	179.342	158.783	0.345174	0.305606	22709044	0	22.2677	-22.0398	NA	NA	NA	NA	NA	NA	Invertivore	Open habitat	Afrotropical
Bradornis_microrhynchus	Muscicapidae	0	156.44	142.561	0.338964	0.308891	22709054	0	39.9034	2.78443	NA	NA	NA	NA	NA	NA	Invertivore	Dense habitat	Afrotropical
Bradornis_microrhynchus	Muscicapidae	1	162.916	151.97	0.336378	0.313777	22709054	0	39.9034	2.78443	NA	NA	NA	NA	NA	NA	Invertivore	Dense habitat	Afrotropical
Bradornis_pallidus	Muscicapidae	0	171.416	129.408	0.363162	0.274165	22709035	0	21.2954	-3.16287	NA	NA	NA	NA	NA	NA	NA	NA	NA
Bradornis_pallidus	Muscicapidae	1	169.644	126.252	0.365578	0.272069	22709035	0	21.2954	-3.16287	NA	NA	NA	NA	NA	NA	NA	NA	NA
Bradypterus_accentor	Locustellidae	0	130.135	91.0837	0.388205	0.271712	22714554	1	116.45	5.88556	NA	NA	NA	NA	NA	NA	NA	NA	NA
Bradypterus_accentor	Locustellidae	1	123.304	91.7873	0.379072	0.28218	22714554	1	116.45	5.88556	NA	NA	NA	NA	NA	NA	NA	NA	NA
Bradypterus_alfredi	Locustellidae	0	141.554	114.077	0.366421	0.295295	22714475	0	28.8808	-3.12049	NA	NA	NA	NA	NA	NA	Invertivore	Dense habitat	Afrotropical
Bradypterus_alfredi	Locustellidae	1	140.68	116.06	0.362936	0.299418	22714475	0	28.8808	-3.12049	NA	NA	NA	NA	NA	NA	Invertivore	Dense habitat	Afrotropical
Bradypterus_alishanensis	Locustellidae	0	163.435	105.33	0.391003	0.251991	22732064	1	121.075	23.735	NA	NA	NA	NA	NA	NA	NA	NA	NA
Bradypterus_alishanensis	Locustellidae	1	158.229	100.998	0.393815	0.251373	22732064	1	121.075	23.735	NA	NA	NA	NA	NA	NA	NA	NA	NA
Bradypterus_baboecala	Locustellidae	0	153.136	112.139	0.375905	0.275271	103793989	0	28.7885	-17.4129	NA	NA	NA	NA	NA	NA	Invertivore	Water	Afrotropical
Bradypterus_baboecala	Locustellidae	1	154.306	116.737	0.37154	0.281081	103793989	0	28.7885	-17.4129	NA	NA	NA	NA	NA	NA	Invertivore	Water	Afrotropical
Bradypterus_bangwaensis	Locustellidae	0	139.776	85.8736	0.414885	0.254891	22724375	0	10.673	6.18922	NA	NA	NA	NA	NA	NA	Invertivore	Dense habitat	Afrotropical
Bradypterus_bangwaensis	Locustellidae	1	144.636	93.6771	0.405127	0.26239	22724375	0	10.673	6.18922	NA	NA	NA	NA	NA	NA	Invertivore	Dense habitat	Afrotropical
Bradypterus_barratti	Locustellidae	0	140.83	102.228	0.376982	0.273649	22714497	0	29.6749	-28.2757	NA	NA	NA	NA	NA	NA	Invertivore	Dense habitat	Afrotropical
Bradypterus_barratti	Locustellidae	1	144.063	103.961	0.376379	0.27161	22714497	0	29.6749	-28.2757	NA	NA	NA	NA	NA	NA	Invertivore	Dense habitat	Afrotropical
Bradypterus_carpalis	Locustellidae	0	144.512	137.54	0.337888	0.321586	22714461	0	30.0187	-2.77382	NA	NA	NA	NA	NA	NA	Invertivore	Water	Afrotropical
Bradypterus_carpalis	Locustellidae	1	140.484	132.714	0.338374	0.319659	22714461	0	30.0187	-2.77382	NA	NA	NA	NA	NA	NA	Invertivore	Water	Afrotropical
Bradypterus_castaneus	Locustellidae	0	147.706	110.924	0.377383	0.283407	22714559	1	120.934	-2.05262	NA	NA	NA	NA	NA	NA	NA	NA	NA
Bradypterus_castaneus	Locustellidae	1	145.19	105.846	0.38127	0.277952	22714559	1	120.934	-2.05262	NA	NA	NA	NA	NA	NA	NA	NA	NA
Bradypterus_caudatus	Locustellidae	0	144.101	119.506	0.360893	0.299295	22714549	1	122.918	12.7759	NA	NA	NA	NA	NA	NA	NA	NA	NA
Bradypterus_caudatus	Locustellidae	1	133.182	104.992	0.369344	0.291165	22714549	1	122.918	12.7759	NA	NA	NA	NA	NA	NA	NA	NA	NA
Bradypterus_cinnamomeus	Locustellidae	0	163.184	101.915	0.396801	0.247819	22714503	0	34.5087	-0.0301994	NA	NA	NA	NA	NA	NA	Invertivore	Dense habitat	Afrotropical
Bradypterus_cinnamomeus	Locustellidae	1	164.435	110.72	0.386598	0.26031	22714503	0	34.5087	-0.0301994	NA	NA	NA	NA	NA	NA	Invertivore	Dense habitat	Afrotropical
Bradypterus_davidi	Locustellidae	0	165.731	134.426	0.358485	0.290772	22732200	0	95.9854	23.3613	NA	NA	NA	NA	NA	NA	NA	NA	NA
Bradypterus_davidi	Locustellidae	1	173.504	135.637	0.363707	0.284329	22732200	0	95.9854	23.3613	NA	NA	NA	NA	NA	NA	NA	NA	NA
Bradypterus_grandis	Locustellidae	0	128.276	103.498	0.362974	0.292862	22714454	0	12.1447	1.03898	NA	NA	NA	NA	NA	NA	Invertivore	Water	Afrotropical
Bradypterus_grandis	Locustellidae	1	148.112	118.942	0.362773	0.291324	22714454	0	12.1447	1.03898	NA	NA	NA	NA	NA	NA	Invertivore	Water	Afrotropical
Bradypterus_graueri	Locustellidae	0	151.001	116.442	0.366721	0.282793	22714468	0	28.9948	-2.61008	NA	NA	NA	NA	NA	NA	Invertivore	Water	Afrotropical
Bradypterus_graueri	Locustellidae	1	135.614	104.318	0.36987	0.284514	22714468	0	28.9948	-2.61008	NA	NA	NA	NA	NA	NA	Invertivore	Water	Afrotropical
Bradypterus_lopezi	Locustellidae	0	131.477	77.9166	0.405187	0.240123	22714485	0	30.3539	-8.45183	NA	NA	NA	NA	NA	NA	Invertivore	Dense habitat	Afrotropical
Bradypterus_lopezi	Locustellidae	1	123.375	73.4377	0.406202	0.241787	22714485	0	30.3539	-8.45183	NA	NA	NA	NA	NA	NA	Invertivore	Dense habitat	Afrotropical
Bradypterus_luteoventris	Locustellidae	0	171.153	130.641	0.36612	0.27946	22714533	0	98.2214	26.1624	NA	NA	NA	NA	NA	NA	NA	NA	NA
Bradypterus_luteoventris	Locustellidae	1	170.564	120.022	0.377106	0.265361	22714533	0	98.2214	26.1624	NA	NA	NA	NA	NA	NA	NA	NA	NA
Bradypterus_major	Locustellidae	0	166.573	133.843	0.362205	0.291035	22714523	0	76.5175	35.6758	NA	NA	NA	NA	NA	NA	NA	NA	NA
Bradypterus_major	Locustellidae	1	170.561	139.508	0.358656	0.293357	22714523	0	76.5175	35.6758	NA	NA	NA	NA	NA	NA	NA	NA	NA
Bradypterus_mandelli	Locustellidae	0	147.383	93.5088	0.394632	0.250378	22734189	0	104.561	23.7321	NA	NA	NA	NA	NA	NA	NA	NA	NA
Bradypterus_mandelli	Locustellidae	1	153.825	104.523	0.38648	0.262612	22734189	0	104.561	23.7321	NA	NA	NA	NA	NA	NA	NA	NA	NA
Bradypterus_montis	Locustellidae	0	146.194	113.137	0.369147	0.285675	103785896	1	118.744	-8.31004	NA	NA	NA	NA	NA	NA	NA	NA	NA
Bradypterus_montis	Locustellidae	1	140.612	104.985	0.373132	0.278592	103785896	1	118.744	-8.31004	NA	NA	NA	NA	NA	NA	NA	NA	NA
Bradypterus_palliseri	Locustellidae	0	175.911	107.513	0.397625	0.24302	22714545	1	80.7808	7.00057	NA	NA	NA	NA	NA	NA	NA	NA	NA
Bradypterus_palliseri	Locustellidae	1	173.622	101.642	0.401916	0.235289	22714545	1	80.7808	7.00057	NA	NA	NA	NA	NA	NA	NA	NA	NA
Bradypterus_seebohmi	Locustellidae	0	143.662	105.051	0.375446	0.27454	22735054	1	120.906	16.8632	NA	NA	NA	NA	NA	NA	NA	NA	NA
Bradypterus_seebohmi	Locustellidae	1	138.057	98.8933	0.37808	0.270828	22735054	1	120.906	16.8632	NA	NA	NA	NA	NA	NA	NA	NA	NA
Bradypterus_sylvaticus	Locustellidae	0	135.295	99.8603	0.371021	0.273849	22714480	0	24.28	-33.4275	NA	NA	NA	NA	NA	NA	Invertivore	Dense habitat	Afrotropical
Bradypterus_sylvaticus	Locustellidae	1	128.811	93.9237	0.372801	0.271832	22714480	0	24.28	-33.4275	NA	NA	NA	NA	NA	NA	Invertivore	Dense habitat	Afrotropical
Bradypterus_tacsanowskius	Locustellidae	0	161.483	122.456	0.366039	0.277575	22714528	0	98.304	22.0162	NA	NA	NA	NA	NA	NA	NA	NA	NA
Bradypterus_tacsanowskius	Locustellidae	1	162.029	120.131	0.368722	0.273377	22714528	0	98.304	22.0162	NA	NA	NA	NA	NA	NA	NA	NA	NA
Bradypterus_victorini	Macrosphenidae	0	142.339	69.6623	0.431229	0.211048	22714510	0	21.3964	-33.6395	NA	NA	NA	NA	NA	NA	NA	NA	NA
Bradypterus_victorini	Macrosphenidae	1	149.55	81.2547	0.416227	0.226148	22714510	0	21.3964	-33.6395	NA	NA	NA	NA	NA	NA	NA	NA	NA
Bubalornis_albirostris	Ploceidae	0	21.5104	32.4021	0.266726	0.401781	22718662	0	10.6135	12.232	NA	NA	NA	NA	NA	NA	Omnivore	Open habitat	Afrotropical
Bubalornis_albirostris	Ploceidae	1	29.0431	39.4156	0.283889	0.385277	22718662	0	10.6135	12.232	NA	NA	NA	NA	NA	NA	Omnivore	Open habitat	Afrotropical
Bubalornis_niger	Ploceidae	0	73.7726	72.6288	0.341293	0.336001	22718668	0	32.7453	-8.22914	NA	NA	NA	NA	NA	NA	Herbivore	Generalist	Afrotropical
Bubalornis_niger	Ploceidae	1	9.11256	15.0074	0.259367	0.427151	22718668	0	32.7453	-8.22914	NA	NA	NA	NA	NA	NA	Herbivore	Generalist	Afrotropical
Bucanetes_githagineus	Fringillidae	0	187.808	166.349	0.349703	0.309747	22720513	0	50.0105	27.3907	NA	NA	NA	NA	NA	NA	Herbivore	Open habitat	Afrotropical
Bucanetes_githagineus	Fringillidae	1	188.799	149.445	0.376939	0.298369	22720513	0	50.0105	27.3907	NA	NA	NA	NA	NA	NA	Herbivore	Open habitat	Afrotropical
Buettikoferella_bivittata	Locustellidae	0	160.419	116.01	0.390842	0.282646	22715521	1	125.101	-9.27293	125.5	9.3	28418.1	30	30	450	Invertivore	Dense habitat	Indomalayan
Buettikoferella_bivittata	Locustellidae	1	169.469	123.685	0.388608	0.28362	22715521	1	125.101	-9.27293	125.5	9.3	28418.1	30	30	450	Invertivore	Dense habitat	Indomalayan
Buphagus_africanus	Buphagidae	0	159.354	132.95	0.36202	0.302035	22711005	0	10.9574	6.04436	NA	NA	NA	NA	NA	NA	Invertivore	Open habitat	Afrotropical
Buphagus_africanus	Buphagidae	1	162.55	133.258	0.365003	0.299229	22711005	0	10.9574	6.04436	NA	NA	NA	NA	NA	NA	Invertivore	Open habitat	Afrotropical
Buphagus_erythrorhynchus	Buphagidae	0	171.924	133.625	0.374108	0.290768	22711009	0	35.0454	-5.0481	NA	NA	NA	NA	NA	NA	NA	NA	NA
Buphagus_erythrorhynchus	Buphagidae	1	164.512	125.82	0.376763	0.28815	22711009	0	35.0454	-5.0481	NA	NA	NA	NA	NA	NA	NA	NA	NA
Buthraupis_aureodorsalis	Thraupidae	0	137.053	73.519	0.405037	0.217273	22722611	0	-76.5439	-9.05816	NA	NA	NA	NA	NA	NA	NA	NA	NA
Buthraupis_aureodorsalis	Thraupidae	1	135.883	72.286	0.411421	0.218864	22722611	0	-76.5439	-9.05816	NA	NA	NA	NA	NA	NA	NA	NA	NA
Buthraupis_eximia	Thraupidae	0	127.185	103.066	0.341776	0.276963	22722606	0	-77.432	0.559249	NA	NA	NA	NA	NA	NA	NA	NA	NA
Buthraupis_eximia	Thraupidae	1	125.598	100.202	0.3427	0.273405	22722606	0	-77.432	0.559249	NA	NA	NA	NA	NA	NA	NA	NA	NA
Buthraupis_montana	Thraupidae	0	137.214	99.7128	0.35744	0.259749	22722601	0	-74.8823	-3.03083	NA	NA	NA	NA	NA	NA	Herbivore	Dense habitat	Neotropical
Buthraupis_montana	Thraupidae	1	139.253	95.2147	0.365284	0.249765	22722601	0	-74.8823	-3.03083	NA	NA	NA	NA	NA	NA	Herbivore	Dense habitat	Neotropical
Buthraupis_wetmorei	Thraupidae	0	180.166	51.8583	0.447128	0.1287	22722616	0	-77.4527	0.153179	NA	NA	NA	NA	NA	NA	NA	NA	NA
Buthraupis_wetmorei	Thraupidae	1	178.922	53.8533	0.443975	0.133631	22722616	0	-77.4527	0.153179	NA	NA	NA	NA	NA	NA	NA	NA	NA
Cacicus_cela	Icteridae	0	43.0497	21.2786	0.416657	0.205945	103792683	0	-61.2498	-4.49678	NA	NA	NA	NA	NA	NA	Herbivore	Dense habitat	Neotropical
Cacicus_cela	Icteridae	1	39.9524	19.7757	0.41561	0.205719	103792683	0	-61.2498	-4.49678	NA	NA	NA	NA	NA	NA	Herbivore	Dense habitat	Neotropical
Cacicus_chrysonotus	Icteridae	0	15.1787	19.0128	0.31273	0.391725	22731290	0	-70.7742	-13.9856	NA	NA	NA	NA	NA	NA	Invertivore	Dense habitat	Neotropical
Cacicus_chrysonotus	Icteridae	1	14.0886	21.7079	0.285538	0.439962	22731290	0	-70.7742	-13.9856	NA	NA	NA	NA	NA	NA	Invertivore	Dense habitat	Neotropical
Cacicus_chrysopterus	Icteridae	0	24.7514	33.2813	0.286966	0.385861	22724046	0	-55.3574	-25.8821	NA	NA	NA	NA	NA	NA	Omnivore	Dense habitat	Neotropical
Cacicus_chrysopterus	Icteridae	1	23.2517	29.183	0.295018	0.370275	22724046	0	-55.3574	-25.8821	NA	NA	NA	NA	NA	NA	Omnivore	Dense habitat	Neotropical
Cacicus_haemorrhous	Icteridae	0	11.5384	18.3771	0.287192	0.457406	22724034	0	-58.498	-8.60131	NA	NA	NA	NA	NA	NA	Invertivore	Dense habitat	Neotropical
Cacicus_haemorrhous	Icteridae	1	12.4996	19.1314	0.293335	0.44897	22724034	0	-58.498	-8.60131	NA	NA	NA	NA	NA	NA	Invertivore	Dense habitat	Neotropical
Cacicus_koepckeae	Icteridae	0	25.3069	38.3168	0.268937	0.407194	22724043	0	-72.1548	-11.1482	NA	NA	NA	NA	NA	NA	Invertivore	Dense habitat	Neotropical
Cacicus_koepckeae	Icteridae	1	26.0206	38.4592	0.272938	0.403411	22724043	0	-72.1548	-11.1482	NA	NA	NA	NA	NA	NA	Invertivore	Dense habitat	Neotropical
Cacicus_leucoramphus	Icteridae	0	33.2732	39.5302	0.304895	0.362231	22724049	0	-75.8203	0.662396	NA	NA	NA	NA	NA	NA	Invertivore	Dense habitat	Neotropical
Cacicus_leucoramphus	Icteridae	1	27.0156	31.2883	0.308542	0.357341	22724049	0	-75.8203	0.662396	NA	NA	NA	NA	NA	NA	Invertivore	Dense habitat	Neotropical
Cacicus_melanicterus	Icteridae	0	86.3427	74.6899	0.33787	0.292271	22724061	0	-102.399	20.3559	NA	NA	NA	NA	NA	NA	NA	NA	NA
Cacicus_melanicterus	Icteridae	1	53.3372	41.019	0.35068	0.26969	22724061	0	-102.399	20.3559	NA	NA	NA	NA	NA	NA	NA	NA	NA
Cacicus_sclateri	Icteridae	0	20.2892	34.0892	0.257423	0.432512	22724054	0	-75.8521	-1.96346	NA	NA	NA	NA	NA	NA	Omnivore	Dense habitat	Neotropical
Cacicus_sclateri	Icteridae	1	23.5211	37.623	0.264584	0.423213	22724054	0	-75.8521	-1.96346	NA	NA	NA	NA	NA	NA	Omnivore	Dense habitat	Neotropical
Cacicus_solitarius	Icteridae	0	21.6561	34.5049	0.265094	0.422376	22724057	0	-57.6874	-11.9727	NA	NA	NA	NA	NA	NA	Invertivore	Dense habitat	Neotropical
Cacicus_solitarius	Icteridae	1	23.6442	38.2734	0.259569	0.42017	22724057	0	-57.6874	-11.9727	NA	NA	NA	NA	NA	NA	Invertivore	Dense habitat	Neotropical
Cacicus_uropygialis	Icteridae	0	11.776	18.7756	0.283171	0.451485	22733589	0	-75.9646	-1.54849	NA	NA	NA	NA	NA	NA	Invertivore	Dense habitat	Neotropical
Cacicus_uropygialis	Icteridae	1	13.1124	19.6894	0.292517	0.439238	22733589	0	-75.9646	-1.54849	NA	NA	NA	NA	NA	NA	Invertivore	Dense habitat	Neotropical
Calamanthus_campestris	Acanthizidae	0	187.418	147.511	0.370751	0.291808	103691268	0	132.193	-29.265	NA	NA	NA	NA	NA	NA	Invertivore	Dense habitat	Australasian
Calamanthus_campestris	Acanthizidae	1	188.88	149.305	0.369959	0.292445	103691268	0	132.193	-29.265	NA	NA	NA	NA	NA	NA	Invertivore	Dense habitat	Australasian
Calamanthus_fuliginosus	Acanthizidae	0	160.318	109.567	0.388484	0.265502	22704600	0	145.904	-38.9644	NA	NA	NA	NA	NA	NA	Invertivore	Dense habitat	Australasian
Calamanthus_fuliginosus	Acanthizidae	1	160.71	125.156	0.371832	0.28957	22704600	0	145.904	-38.9644	NA	NA	NA	NA	NA	NA	Invertivore	Dense habitat	Australasian
Calamospiza_melanocorys	Passerellidae	0	163.166	140.725	0.356757	0.30769	22721049	0	-102.534	31.4112	NA	NA	NA	NA	NA	NA	Herbivore	Open habitat	Nearctic
Calamospiza_melanocorys	Passerellidae	1	45.411	46.8122	0.332474	0.342733	22721049	0	-102.534	31.4112	NA	NA	NA	NA	NA	NA	Herbivore	Open habitat	Nearctic
Calandrella_acutirostris	Alaudidae	0	209.064	188.165	0.349545	0.314602	22717325	0	81.1862	27.8423	NA	NA	NA	NA	NA	NA	Omnivore	Open habitat	Indomalayan
Calandrella_acutirostris	Alaudidae	1	207.595	186.834	0.349737	0.31476	22717325	0	81.1862	27.8423	NA	NA	NA	NA	NA	NA	Omnivore	Open habitat	Indomalayan
Calandrella_brachydactyla	Alaudidae	0	196.865	171.614	0.356541	0.310808	103766207	0	49.5788	30.8203	NA	NA	NA	NA	NA	NA	Invertivore	Generalist	Palearctic
Calandrella_brachydactyla	Alaudidae	1	191.7	169.785	0.354424	0.313906	103766207	0	49.5788	30.8203	NA	NA	NA	NA	NA	NA	Invertivore	Generalist	Palearctic
Calandrella_cinerea	Alaudidae	0	211.4	175.602	0.368943	0.306466	103766143	0	24.1255	-17.9274	NA	NA	NA	NA	NA	NA	Herbivore	Open habitat	Afrotropical
Calandrella_cinerea	Alaudidae	1	213.198	181.284	0.36348	0.30907	103766143	0	24.1255	-17.9274	NA	NA	NA	NA	NA	NA	Herbivore	Open habitat	Afrotropical
Calandrella_raytal	Alaudidae	0	218.602	199.219	0.347869	0.317024	22717336	0	79.9322	25.6075	NA	NA	NA	NA	NA	NA	NA	NA	NA
Calandrella_raytal	Alaudidae	1	212.717	194.863	0.346825	0.317715	22717336	0	79.9322	25.6075	NA	NA	NA	NA	NA	NA	NA	NA	NA
Calandrella_rufescens	Alaudidae	0	163.858	143.286	0.357798	0.312877	104007058	0	62.9929	33.3535	NA	NA	NA	NA	NA	NA	NA	NA	NA
Calandrella_rufescens	Alaudidae	1	172.735	154.325	0.353416	0.315749	104007058	0	62.9929	33.3535	NA	NA	NA	NA	NA	NA	NA	NA	NA
Calandrella_somalica	Alaudidae	0	175.468	166.899	0.34146	0.324784	22717340	0	41.2256	4.14439	NA	NA	NA	NA	NA	NA	NA	NA	NA
Calandrella_somalica	Alaudidae	1	178.204	170.954	0.339925	0.326096	22717340	0	41.2256	4.14439	NA	NA	NA	NA	NA	NA	NA	NA	NA
Calcarius_lapponicus	Calcariidae	0	169.602	150.123	0.351484	0.311116	22721033	0	17.8985	45.0851	NA	NA	NA	NA	NA	NA	Omnivore	Open habitat	Widespread
Calcarius_lapponicus	Calcariidae	1	110.045	112.73	0.331109	0.339186	22721033	0	17.8985	45.0851	NA	NA	NA	NA	NA	NA	Omnivore	Open habitat	Widespread
Calcarius_mccownii	Calcariidae	0	172.049	148.828	0.35418	0.306377	22721025	0	-102.714	30.6706	NA	NA	NA	NA	NA	NA	Herbivore	Open habitat	Nearctic
Calcarius_mccownii	Calcariidae	1	134.947	135.161	0.330483	0.331006	22721025	0	-102.714	30.6706	NA	NA	NA	NA	NA	NA	Herbivore	Open habitat	Nearctic
Calcarius_ornatus	Calcariidae	0	161.973	138.548	0.355303	0.303918	22721040	0	-103.385	31.3645	NA	NA	NA	NA	NA	NA	Herbivore	Open habitat	Nearctic
Calcarius_ornatus	Calcariidae	1	109.721	102.231	0.34805	0.324294	22721040	0	-103.385	31.3645	NA	NA	NA	NA	NA	NA	Herbivore	Open habitat	Nearctic
Calcarius_pictus	Calcariidae	0	176.791	133.459	0.373608	0.282036	22721037	0	-94.1546	35.9294	NA	NA	NA	NA	NA	NA	Omnivore	Open habitat	Nearctic
Calcarius_pictus	Calcariidae	1	166.586	106.271	0.39797	0.253879	22721037	0	-94.1546	35.9294	NA	NA	NA	NA	NA	NA	Omnivore	Open habitat	Nearctic
Calicalicus_madagascariensis	Vangidae	0	191.077	169.024	0.348253	0.30806	22708012	1	47.1242	-18.0681	47	19	587713	370	370	370	Invertivore	Dense habitat	Afrotropical
Calicalicus_madagascariensis	Vangidae	1	135.776	133.202	0.33276	0.326452	22708012	1	47.1242	-18.0681	47	19	587713	370	370	370	Invertivore	Dense habitat	Afrotropical
Calicalicus_rufocarpalis	Vangidae	0	191.26	184.413	0.337592	0.325506	22724537	1	44.1237	-24.2157	47	19	587713	370	370	370	Invertivore	Dense habitat	Afrotropical
Calicalicus_rufocarpalis	Vangidae	1	156.689	156.788	0.332483	0.332693	22724537	1	44.1237	-24.2157	47	19	587713	370	370	370	Invertivore	Dense habitat	Afrotropical
Callacanthis_burtoni	Fringillidae	0	141.293	89.6246	0.388717	0.24657	22720499	0	78.1299	31.6658	NA	NA	NA	NA	NA	NA	Herbivore	Dense habitat	Indomalayan
Callacanthis_burtoni	Fringillidae	1	146.997	89.2493	0.422253	0.256371	22720499	0	78.1299	31.6658	NA	NA	NA	NA	NA	NA	Herbivore	Dense habitat	Indomalayan
Callaeas_cinereus	Callaeidae	0	128.876	187.263	0.270291	0.392746	103730380	1	169.848	-44.0369	75.08	43.5	538.4	25	200	520	Omnivore	Dense habitat	Australasian
Callaeas_cinereus	Callaeidae	1	127.559	187.717	0.268393	0.39497	103730380	1	169.848	-44.0369	75.08	43.5	538.4	25	200	520	Omnivore	Dense habitat	Australasian
Calochaetes_coccineus	Thraupidae	0	170.641	59.2508	0.533349	0.185192	22722491	0	-76.4637	-6.86335	NA	NA	NA	NA	NA	NA	Omnivore	Dense habitat	Neotropical
Calochaetes_coccineus	Thraupidae	1	172.915	70.6042	0.508193	0.207504	22722491	0	-76.4637	-6.86335	NA	NA	NA	NA	NA	NA	Omnivore	Dense habitat	Neotropical
Calocitta_colliei	Corvidae	0	115.516	130.564	0.314615	0.355598	22705756	0	-106.329	23.9038	NA	NA	NA	NA	NA	NA	NA	NA	NA
Calocitta_colliei	Corvidae	1	106.266	126.957	0.308045	0.368024	22705756	0	-106.329	23.9038	NA	NA	NA	NA	NA	NA	NA	NA	NA
Calocitta_formosa	Corvidae	0	161.039	178.187	0.317685	0.351513	22705760	0	-89.6754	13.5967	NA	NA	NA	NA	NA	NA	NA	NA	NA
Calocitta_formosa	Corvidae	1	150.212	170.741	0.314027	0.356943	22705760	0	-89.6754	13.5967	NA	NA	NA	NA	NA	NA	NA	NA	NA
Calyptocichla_serina	Pycnonotidae	0	172.351	39.3969	0.476327	0.108881	22712833	0	9.43504	2.66481	NA	NA	NA	NA	NA	NA	NA	NA	NA
Calyptocichla_serina	Pycnonotidae	1	169.896	39.8277	0.472697	0.110811	22712833	0	9.43504	2.66481	NA	NA	NA	NA	NA	NA	NA	NA	NA
Calyptomena_hosii	Calyptomenidae	0	113.167	55.3003	0.348157	0.170131	22698754	1	115.264	2.3542	113	1	748168	125	125	550	Herbivore	Dense habitat	Indomalayan
Calyptomena_hosii	Calyptomenidae	1	62.8479	87.2493	0.218235	0.302967	22698754	1	115.264	2.3542	113	1	748168	125	125	550	Herbivore	Dense habitat	Indomalayan
Calyptomena_viridis	Calyptomenidae	0	111.157	45.2898	0.35446	0.144421	22698750	1	107.768	1.68537	NA	NA	NA	NA	NA	NA	Herbivore	Dense habitat	Indomalayan
Calyptomena_viridis	Calyptomenidae	1	68.7924	14.2581	0.307077	0.0636457	22698750	1	107.768	1.68537	NA	NA	NA	NA	NA	NA	Herbivore	Dense habitat	Indomalayan
Calyptomena_whiteheadi	Calyptomenidae	0	103.619	21.6028	0.391865	0.0816972	22698760	1	115.301	2.52742	113	1	748168	125	125	550	Herbivore	Dense habitat	Indomalayan
Calyptomena_whiteheadi	Calyptomenidae	1	89.7546	14.2357	0.381604	0.0605249	22698760	1	115.301	2.52742	113	1	748168	125	125	550	Herbivore	Dense habitat	Indomalayan
Calyptophilus_frugivorus	Calyptophilidae	0	150.005	151.873	0.326044	0.330106	22731255	1	-71.1549	18.9177	71	19	73929	80	110	575	Invertivore	Dense habitat	Neotropical
Calyptophilus_frugivorus	Calyptophilidae	1	148.068	146.825	0.328651	0.325892	22731255	1	-71.1549	18.9177	71	19	73929	80	110	575	Invertivore	Dense habitat	Neotropical
Calyptophilus_tertius	Calyptophilidae	0	148.643	150.209	0.329813	0.333288	22729082	1	-72.2261	18.2798	71	19	73929	80	110	575	Invertivore	Dense habitat	Neotropical
Calyptophilus_tertius	Calyptophilidae	1	145.565	148.328	0.329013	0.335259	22729082	1	-72.2261	18.2798	71	19	73929	80	110	575	Invertivore	Dense habitat	Neotropical
Calyptura_cristata	Tyrannidae	0	189.467	42.9053	0.481239	0.108978	22700827	0	-43.5859	-22.6893	NA	NA	NA	NA	NA	NA	Omnivore	Dense habitat	Neotropical
Calyptura_cristata	Tyrannidae	1	200.685	44.3157	0.499958	0.110402	22700827	0	-43.5859	-22.6893	NA	NA	NA	NA	NA	NA	Omnivore	Dense habitat	Neotropical
Camarhynchus_heliobates	Thraupidae	0	172.22	157.893	0.345079	0.316372	22723786	1	-91.3763	-0.232062	NA	NA	NA	NA	NA	NA	NA	NA	NA
Camarhynchus_heliobates	Thraupidae	1	100.883	90.214	0.346911	0.310223	22723786	1	-91.3763	-0.232062	NA	NA	NA	NA	NA	NA	NA	NA	NA
Camarhynchus_pallidus	Thraupidae	0	183.751	144.641	0.363845	0.286403	22723783	1	-91.1861	-0.478994	NA	NA	NA	NA	NA	NA	NA	NA	NA
Camarhynchus_pallidus	Thraupidae	1	179.545	157.994	0.350867	0.308753	22723783	1	-91.1861	-0.478994	NA	NA	NA	NA	NA	NA	NA	NA	NA
Camarhynchus_parvulus	Thraupidae	0	175.158	156.472	0.347665	0.310575	22723778	1	-90.9178	-0.570759	NA	NA	NA	NA	NA	NA	NA	NA	NA
Camarhynchus_parvulus	Thraupidae	1	119.221	105.388	0.347875	0.307512	22723778	1	-90.9178	-0.570759	NA	NA	NA	NA	NA	NA	NA	NA	NA
Camarhynchus_pauper	Thraupidae	0	173.709	154.644	0.348796	0.310516	22723773	1	-90.4317	-1.29537	NA	NA	NA	NA	NA	NA	NA	NA	NA
Camarhynchus_pauper	Thraupidae	1	116.172	103.734	0.347939	0.310687	22723773	1	-90.4317	-1.29537	NA	NA	NA	NA	NA	NA	NA	NA	NA
Camarhynchus_psittacula	Thraupidae	0	179.829	154.223	0.354039	0.303627	22723768	1	-90.7032	-0.785012	NA	NA	NA	NA	NA	NA	NA	NA	NA
Camarhynchus_psittacula	Thraupidae	1	103.546	100.23	0.336031	0.325269	22723768	1	-90.7032	-0.785012	NA	NA	NA	NA	NA	NA	NA	NA	NA
Camaroptera_brachyura	Cisticolidae	0	189.804	179.956	0.331725	0.314513	103774592	0	20.8617	-0.480187	NA	NA	NA	NA	NA	NA	Invertivore	Generalist	Afrotropical
Camaroptera_brachyura	Cisticolidae	1	189.027	183.544	0.328639	0.319107	103774592	0	20.8617	-0.480187	NA	NA	NA	NA	NA	NA	Invertivore	Generalist	Afrotropical
Camaroptera_chloronota	Cisticolidae	0	141.023	130.773	0.339679	0.314991	103774800	0	4.45695	4.12073	NA	NA	NA	NA	NA	NA	Invertivore	Dense habitat	Afrotropical
Camaroptera_chloronota	Cisticolidae	1	138.382	131.472	0.337134	0.3203	103774800	0	4.45695	4.12073	NA	NA	NA	NA	NA	NA	Invertivore	Dense habitat	Afrotropical
Camaroptera_fasciolata	Cisticolidae	0	176.693	139.86	0.368163	0.291416	22713890	0	22.1798	-21.924	NA	NA	NA	NA	NA	NA	NA	NA	NA
Camaroptera_fasciolata	Cisticolidae	1	134.789	98.6447	0.381476	0.279182	22713890	0	22.1798	-21.924	NA	NA	NA	NA	NA	NA	NA	NA	NA
Camaroptera_simplex	Cisticolidae	0	115.742	107.15	0.346012	0.320326	22713876	0	40.5402	4.06084	NA	NA	NA	NA	NA	NA	NA	NA	NA
Camaroptera_simplex	Cisticolidae	1	115.77	106.701	0.346736	0.319576	22713876	0	40.5402	4.06084	NA	NA	NA	NA	NA	NA	NA	NA	NA
Camaroptera_superciliaris	Cisticolidae	0	194.977	132.101	0.371572	0.251748	22713868	0	14.8868	1.57241	NA	NA	NA	NA	NA	NA	Invertivore	Dense habitat	Afrotropical
Camaroptera_superciliaris	Cisticolidae	1	197.061	133.372	0.371345	0.251329	22713868	0	14.8868	1.57241	NA	NA	NA	NA	NA	NA	Invertivore	Dense habitat	Afrotropical
Camaroptera_undosa	Cisticolidae	0	148.638	131.958	0.350807	0.31144	103773990	0	26.0935	-9.24037	NA	NA	NA	NA	NA	NA	NA	NA	NA
Camaroptera_undosa	Cisticolidae	1	150.466	132.111	0.352327	0.309347	103773990	0	26.0935	-9.24037	NA	NA	NA	NA	NA	NA	NA	NA	NA
Campephaga_flava	Campephagidae	0	163.86	148.255	0.345554	0.312646	22706695	0	36.7336	-1.7712	NA	NA	NA	NA	NA	NA	Invertivore	Generalist	Afrotropical
Campephaga_flava	Campephagidae	1	67.1537	65.5793	0.331689	0.323913	22706695	0	36.7336	-1.7712	NA	NA	NA	NA	NA	NA	Invertivore	Generalist	Afrotropical
Campephaga_lobata	Campephagidae	0	150.638	50.6684	0.457277	0.15381	22706710	0	-6.09215	6.48786	NA	NA	NA	NA	NA	NA	NA	NA	NA
Campephaga_lobata	Campephagidae	1	134.599	61.7332	0.439825	0.201723	22706710	0	-6.09215	6.48786	NA	NA	NA	NA	NA	NA	NA	NA	NA
Campephaga_oriolina	Campephagidae	0	144.038	60.6474	0.437125	0.184052	22706719	0	13.1679	3.46578	NA	NA	NA	NA	NA	NA	NA	NA	NA
Campephaga_oriolina	Campephagidae	1	133.58	51.2612	0.446956	0.171519	22706719	0	13.1679	3.46578	NA	NA	NA	NA	NA	NA	NA	NA	NA
Campephaga_petiti	Campephagidae	0	175.018	62.1751	0.43881	0.155887	22706690	0	15.1032	-0.860047	NA	NA	NA	NA	NA	NA	Invertivore	Dense habitat	Afrotropical
Campephaga_petiti	Campephagidae	1	62.5954	60.3214	0.336952	0.324711	22706690	0	15.1032	-0.860047	NA	NA	NA	NA	NA	NA	Invertivore	Dense habitat	Afrotropical
Campephaga_phoenicea	Campephagidae	0	148.299	118.034	0.363535	0.289345	22706700	0	18.7471	7.70208	NA	NA	NA	NA	NA	NA	Invertivore	Generalist	Afrotropical
Campephaga_phoenicea	Campephagidae	1	70.3801	63.1374	0.346995	0.311287	22706700	0	18.7471	7.70208	NA	NA	NA	NA	NA	NA	Invertivore	Generalist	Afrotropical
Campephaga_quiscalina	Campephagidae	0	182.165	88.336	0.415205	0.201342	22706705	0	19.9103	-1.91938	NA	NA	NA	NA	NA	NA	Invertivore	Dense habitat	Afrotropical
Campephaga_quiscalina	Campephagidae	1	51.9122	50.3757	0.332629	0.322783	22706705	0	19.9103	-1.91938	NA	NA	NA	NA	NA	NA	Invertivore	Dense habitat	Afrotropical
Campochaera_sloetii	Campephagidae	0	175.246	78.9084	0.429115	0.193218	22706645	1	140.465	-4.55178	140.5	6	785753	155	155	155	Herbivore	Dense habitat	Australasian
Campochaera_sloetii	Campephagidae	1	156.246	59.4161	0.450237	0.171213	22706645	1	140.465	-4.55178	140.5	6	785753	155	155	155	Herbivore	Dense habitat	Australasian
Camptostoma_imberbe	Tyrannidae	0	208.576	200.538	0.338673	0.325622	22699177	0	-96.5782	19.1888	NA	NA	NA	NA	NA	NA	Invertivore	Dense habitat	Neotropical
Camptostoma_imberbe	Tyrannidae	1	206.079	198.841	0.338259	0.326378	22699177	0	-96.5782	19.1888	NA	NA	NA	NA	NA	NA	Invertivore	Dense habitat	Neotropical
Camptostoma_obsoletum	Tyrannidae	0	175.384	121.556	0.376729	0.261106	22699182	0	-63.6376	-0.802235	NA	NA	NA	NA	NA	NA	Invertivore	Generalist	Neotropical
Camptostoma_obsoletum	Tyrannidae	1	176.616	128.117	0.371549	0.269522	22699182	0	-63.6376	-0.802235	NA	NA	NA	NA	NA	NA	Invertivore	Generalist	Neotropical
Campylorhamphus_falcularius	Furnariidae	0	122.102	71.9619	0.413373	0.243625	22703188	0	-48.3327	-23.57	NA	NA	NA	NA	NA	NA	Invertivore	Dense habitat	Neotropical
Campylorhamphus_falcularius	Furnariidae	1	139.1	89.4204	0.400458	0.257434	22703188	0	-48.3327	-23.57	NA	NA	NA	NA	NA	NA	Invertivore	Dense habitat	Neotropical
Campylorhamphus_procurvoides	Furnariidae	0	120.926	61.5759	0.437033	0.222539	103670311	0	-68.0869	3.61913	NA	NA	NA	NA	NA	NA	Invertivore	Dense habitat	Neotropical
Campylorhamphus_procurvoides	Furnariidae	1	123.346	62.1234	0.438678	0.220941	103670311	0	-68.0869	3.61913	NA	NA	NA	NA	NA	NA	Invertivore	Dense habitat	Neotropical
Campylorhamphus_pucherani	Furnariidae	0	127.892	50.0617	0.473348	0.185286	22703177	0	-75.4717	-5.54824	NA	NA	NA	NA	NA	NA	NA	NA	NA
Campylorhamphus_pucherani	Furnariidae	1	128.204	52.5602	0.468955	0.192259	22703177	0	-75.4717	-5.54824	NA	NA	NA	NA	NA	NA	NA	NA	NA
Campylorhamphus_pusillus	Furnariidae	0	135.876	60.8821	0.452318	0.202671	22703191	0	-79.3985	5.97275	NA	NA	NA	NA	NA	NA	Invertivore	Dense habitat	Neotropical
Campylorhamphus_pusillus	Furnariidae	1	135.497	57.969	0.462223	0.197751	22703191	0	-79.3985	5.97275	NA	NA	NA	NA	NA	NA	Invertivore	Dense habitat	Neotropical
Campylorhamphus_trochilirostris	Furnariidae	0	125.712	72.6293	0.42082	0.243126	22703185	0	-58.9127	-10.0746	NA	NA	NA	NA	NA	NA	Invertivore	Generalist	Neotropical
Campylorhamphus_trochilirostris	Furnariidae	1	132.058	76.8266	0.41872	0.243596	22703185	0	-58.9127	-10.0746	NA	NA	NA	NA	NA	NA	Invertivore	Generalist	Neotropical
Campylorhynchus_albobrunneus	Troglodytidae	0	215.32	209.335	0.338172	0.328771	22711316	0	-77.5471	6.11231	NA	NA	NA	NA	NA	NA	Invertivore	Dense habitat	Neotropical
Campylorhynchus_albobrunneus	Troglodytidae	1	207.944	203.565	0.337049	0.329951	22711316	0	-77.5471	6.11231	NA	NA	NA	NA	NA	NA	Invertivore	Dense habitat	Neotropical
Campylorhynchus_brunneicapillus	Troglodytidae	0	159.1	130.775	0.366908	0.301588	22711287	0	-105.913	29.0281	NA	NA	NA	NA	NA	NA	Invertivore	Dense habitat	Nearctic
Campylorhynchus_brunneicapillus	Troglodytidae	1	141.321	113.458	0.372518	0.299074	22711287	0	-105.913	29.0281	NA	NA	NA	NA	NA	NA	Invertivore	Dense habitat	Nearctic
Campylorhynchus_chiapensis	Troglodytidae	0	153.787	131.248	0.361501	0.308517	22711296	0	-92.9251	15.3445	NA	NA	NA	NA	NA	NA	Invertivore	Dense habitat	Neotropical
Campylorhynchus_chiapensis	Troglodytidae	1	157.219	137.496	0.356656	0.311914	22711296	0	-92.9251	15.3445	NA	NA	NA	NA	NA	NA	Invertivore	Dense habitat	Neotropical
Campylorhynchus_fasciatus	Troglodytidae	0	150.66	144.098	0.344245	0.329251	22711322	0	-79.6987	-4.87539	NA	NA	NA	NA	NA	NA	Invertivore	Dense habitat	Neotropical
Campylorhynchus_fasciatus	Troglodytidae	1	154.217	144.471	0.347225	0.325284	22711322	0	-79.6987	-4.87539	NA	NA	NA	NA	NA	NA	Invertivore	Dense habitat	Neotropical
Campylorhynchus_griseus	Troglodytidae	0	179.096	158.908	0.354981	0.314965	22711299	0	-68.9354	7.64997	NA	NA	NA	NA	NA	NA	Invertivore	Dense habitat	Neotropical
Campylorhynchus_griseus	Troglodytidae	1	183.93	157.985	0.359387	0.308693	22711299	0	-68.9354	7.64997	NA	NA	NA	NA	NA	NA	Invertivore	Dense habitat	Neotropical
Campylorhynchus_gularis	Troglodytidae	0	165.542	132.588	0.372463	0.298317	22711284	0	-103.841	22.2024	NA	NA	NA	NA	NA	NA	Invertivore	Dense habitat	Neotropical
Campylorhynchus_gularis	Troglodytidae	1	159.121	120.101	0.382648	0.288815	22711284	0	-103.841	22.2024	NA	NA	NA	NA	NA	NA	Invertivore	Dense habitat	Neotropical
Campylorhynchus_jocosus	Troglodytidae	0	148.121	126.264	0.364579	0.310781	22711290	0	-97.8511	17.6682	NA	NA	NA	NA	NA	NA	Invertivore	Dense habitat	Neotropical
Campylorhynchus_jocosus	Troglodytidae	1	146.256	122.769	0.36542	0.306739	22711290	0	-97.8511	17.6682	NA	NA	NA	NA	NA	NA	Invertivore	Dense habitat	Neotropical
Campylorhynchus_megalopterus	Troglodytidae	0	163.085	149.36	0.351426	0.32185	22711309	0	-99.7539	19.0999	NA	NA	NA	NA	NA	NA	Invertivore	Dense habitat	Neotropical
Campylorhynchus_megalopterus	Troglodytidae	1	158.832	146.584	0.349535	0.32258	22711309	0	-99.7539	19.0999	NA	NA	NA	NA	NA	NA	Invertivore	Dense habitat	Neotropical
Campylorhynchus_nuchalis	Troglodytidae	0	170.397	156.537	0.348746	0.32038	22711319	0	-68.1535	8.71801	NA	NA	NA	NA	NA	NA	Invertivore	Dense habitat	Neotropical
Campylorhynchus_nuchalis	Troglodytidae	1	170.75	155.867	0.349019	0.318597	22711319	0	-68.1535	8.71801	NA	NA	NA	NA	NA	NA	Invertivore	Dense habitat	Neotropical
Campylorhynchus_rufinucha	Troglodytidae	0	168.327	127.563	0.380786	0.288571	103887340	0	-96.2993	19.0636	NA	NA	NA	NA	NA	NA	Invertivore	Dense habitat	Neotropical
Campylorhynchus_rufinucha	Troglodytidae	1	174.614	127.776	0.386928	0.283139	103887340	0	-96.2993	19.0636	NA	NA	NA	NA	NA	NA	Invertivore	Dense habitat	Neotropical
Campylorhynchus_turdinus	Troglodytidae	0	165.159	147.112	0.351975	0.313515	22711306	0	-62.942	-9.94997	NA	NA	NA	NA	NA	NA	Invertivore	Dense habitat	Neotropical
Campylorhynchus_turdinus	Troglodytidae	1	168.576	153.453	0.348571	0.317301	22711306	0	-62.942	-9.94997	NA	NA	NA	NA	NA	NA	Invertivore	Dense habitat	Neotropical
Campylorhynchus_yucatanicus	Troglodytidae	0	147.519	146.183	0.3357	0.332662	22711293	0	-89.0459	21.2223	NA	NA	NA	NA	NA	NA	Invertivore	Dense habitat	Neotropical
Campylorhynchus_yucatanicus	Troglodytidae	1	155.6	150.482	0.340074	0.328887	22711293	0	-89.0459	21.2223	NA	NA	NA	NA	NA	NA	Invertivore	Dense habitat	Neotropical
Campylorhynchus_zonatus	Troglodytidae	0	158.269	127.633	0.375125	0.302512	22711313	0	-85.7641	13.0327	NA	NA	NA	NA	NA	NA	Invertivore	Dense habitat	Neotropical
Campylorhynchus_zonatus	Troglodytidae	1	151.128	121.104	0.377244	0.3023	22711313	0	-85.7641	13.0327	NA	NA	NA	NA	NA	NA	Invertivore	Dense habitat	Neotropical
Capsiempis_flaveola	Tyrannidae	0	145.926	66.7026	0.418286	0.191198	22699194	0	-57.9818	-5.98472	NA	NA	NA	NA	NA	NA	Invertivore	Dense habitat	Neotropical
Capsiempis_flaveola	Tyrannidae	1	143.211	59.5564	0.429441	0.178589	22699194	0	-57.9818	-5.98472	NA	NA	NA	NA	NA	NA	Invertivore	Dense habitat	Neotropical
Cardellina_rubrifrons	Parulidae	0	187.539	131.928	0.410429	0.288726	22721885	0	-99.7986	19.991	NA	NA	NA	NA	NA	NA	Invertivore	Dense habitat	Nearctic
Cardellina_rubrifrons	Parulidae	1	186.911	131.511	0.40962	0.28821	22721885	0	-99.7986	19.991	NA	NA	NA	NA	NA	NA	Invertivore	Dense habitat	Nearctic
Cardinalis_cardinalis	Cardinalidae	0	149.831	77.3169	0.424611	0.219111	22723819	0	-92.4056	34.8566	NA	NA	NA	NA	NA	NA	Herbivore	Dense habitat	Nearctic
Cardinalis_cardinalis	Cardinalidae	1	175.418	46.5079	0.593903	0.157459	22723819	0	-92.4056	34.8566	NA	NA	NA	NA	NA	NA	Herbivore	Dense habitat	Nearctic
Cardinalis_phoeniceus	Cardinalidae	0	137.928	84.1446	0.406865	0.248213	22723822	0	-69.5803	10.955	NA	NA	NA	NA	NA	NA	Herbivore	Dense habitat	Neotropical
Cardinalis_phoeniceus	Cardinalidae	1	181.48	50.7012	0.582091	0.162622	22723822	0	-69.5803	10.955	NA	NA	NA	NA	NA	NA	Herbivore	Dense habitat	Neotropical
Cardinalis_sinuatus	Cardinalidae	0	144.941	104.091	0.379857	0.272799	22723825	0	-104.276	28.2555	NA	NA	NA	NA	NA	NA	Herbivore	Dense habitat	Nearctic
Cardinalis_sinuatus	Cardinalidae	1	151.267	93.4288	0.437387	0.270148	22723825	0	-104.276	28.2555	NA	NA	NA	NA	NA	NA	Herbivore	Dense habitat	Nearctic
Carduelis_ambigua	Fringillidae	0	162.764	138.937	0.354183	0.302334	22720347	0	101.016	24.5211	NA	NA	NA	NA	NA	NA	NA	NA	NA
Carduelis_ambigua	Fringillidae	1	130.195	93.0984	0.373543	0.267109	22720347	0	101.016	24.5211	NA	NA	NA	NA	NA	NA	NA	NA	NA
Carduelis_atrata	Fringillidae	0	79.3813	75.2251	0.341478	0.323599	22720401	0	-69.0018	-21.8015	NA	NA	NA	NA	NA	NA	NA	NA	NA
Carduelis_atrata	Fringillidae	1	65.2578	50.6493	0.367243	0.285033	22720401	0	-69.0018	-21.8015	NA	NA	NA	NA	NA	NA	NA	NA	NA
Carduelis_atriceps	Fringillidae	0	152.706	126.915	0.352579	0.293032	22720362	0	-91.6504	15.7573	NA	NA	NA	NA	NA	NA	NA	NA	NA
Carduelis_atriceps	Fringillidae	1	126.204	92.1433	0.364324	0.265999	22720362	0	-91.6504	15.7573	NA	NA	NA	NA	NA	NA	NA	NA	NA
Carduelis_barbata	Fringillidae	0	187.664	145.277	0.361735	0.280031	22720395	0	-69.6628	-43.2359	NA	NA	NA	NA	NA	NA	NA	NA	NA
Carduelis_barbata	Fringillidae	1	151.62	110.608	0.368254	0.268643	22720395	0	-69.6628	-43.2359	NA	NA	NA	NA	NA	NA	NA	NA	NA
Carduelis_cannabina	Fringillidae	0	177.891	168.068	0.342793	0.323864	22720441	0	34.0386	39.9355	NA	NA	NA	NA	NA	NA	NA	NA	NA
Carduelis_cannabina	Fringillidae	1	184.671	149.801	0.37536	0.304483	22720441	0	34.0386	39.9355	NA	NA	NA	NA	NA	NA	NA	NA	NA
Carduelis_carduelis	Fringillidae	0	196.064	157.851	0.380348	0.306218	103764950	0	37.7133	43.5534	NA	NA	NA	NA	NA	NA	Herbivore	Generalist	Palearctic
Carduelis_carduelis	Fringillidae	1	190.292	146.549	0.388958	0.299548	103764950	0	37.7133	43.5534	NA	NA	NA	NA	NA	NA	Herbivore	Generalist	Palearctic
Carduelis_chloris	Fringillidae	0	165.531	137.367	0.356777	0.296073	22720330	0	33.9322	41.3656	NA	NA	NA	NA	NA	NA	NA	NA	NA
Carduelis_chloris	Fringillidae	1	173.221	118.689	0.377122	0.258399	22720330	0	33.9322	41.3656	NA	NA	NA	NA	NA	NA	NA	NA	NA
Carduelis_citrinella	Fringillidae	0	179.632	150.606	0.346988	0.290919	22720062	0	5.4839	45.1832	NA	NA	NA	NA	NA	NA	Herbivore	Dense habitat	Palearctic
Carduelis_citrinella	Fringillidae	1	185.27	129.549	0.370656	0.259179	22720062	0	5.4839	45.1832	NA	NA	NA	NA	NA	NA	Herbivore	Dense habitat	Palearctic
Carduelis_corsicana	Fringillidae	0	183.269	160.282	0.348375	0.30468	22729538	1	9.11767	41.4091	10.25	42.8	229.4	6	6	6	Herbivore	Dense habitat	Palearctic
Carduelis_corsicana	Fringillidae	1	201.198	126.647	0.385244	0.242497	22729538	1	9.11767	41.4091	10.25	42.8	229.4	6	6	6	Herbivore	Dense habitat	Palearctic
Carduelis_crassirostris	Fringillidae	0	171.437	160.281	0.33939	0.317303	22720380	0	-69.1548	-22.3331	NA	NA	NA	NA	NA	NA	NA	NA	NA
Carduelis_crassirostris	Fringillidae	1	124.656	95.6293	0.362682	0.278231	22720380	0	-69.1548	-22.3331	NA	NA	NA	NA	NA	NA	NA	NA	NA
Carduelis_cucullata	Fringillidae	0	176.844	146.024	0.370751	0.306138	22720374	0	-67.4935	9.03044	NA	NA	NA	NA	NA	NA	NA	NA	NA
Carduelis_cucullata	Fringillidae	1	145.635	79.755	0.458361	0.251015	22720374	0	-67.4935	9.03044	NA	NA	NA	NA	NA	NA	NA	NA	NA
Carduelis_dominicensis	Fringillidae	0	186.831	153.605	0.35424	0.291242	22720416	1	-71.8053	18.6852	NA	NA	NA	NA	NA	NA	NA	NA	NA
Carduelis_dominicensis	Fringillidae	1	139.185	79.6443	0.394423	0.225696	22720416	1	-71.8053	18.6852	NA	NA	NA	NA	NA	NA	NA	NA	NA
Carduelis_flammea	Fringillidae	0	168.804	159.739	0.346336	0.327737	22725044	0	25.2803	55.8309	NA	NA	NA	NA	NA	NA	Herbivore	Dense habitat	Widespread
Carduelis_flammea	Fringillidae	1	167.193	139.152	0.375663	0.312658	22725044	0	25.2803	55.8309	NA	NA	NA	NA	NA	NA	Herbivore	Dense habitat	Widespread
Carduelis_flavirostris	Fringillidae	0	156.332	144.377	0.347405	0.320838	22720438	0	64.6265	43.9804	NA	NA	NA	NA	NA	NA	NA	NA	NA
Carduelis_flavirostris	Fringillidae	1	169.588	157.195	0.346	0.320715	22720438	0	64.6265	43.9804	NA	NA	NA	NA	NA	NA	NA	NA	NA
Carduelis_johannis	Fringillidae	0	200.62	205.06	0.330923	0.338247	22720457	0	47.7251	10.831	NA	NA	NA	NA	NA	NA	NA	NA	NA
Carduelis_johannis	Fringillidae	1	219.588	224.961	0.330767	0.33886	22720457	0	47.7251	10.831	NA	NA	NA	NA	NA	NA	NA	NA	NA
Carduelis_lawrencei	Fringillidae	0	201.251	177.954	0.349704	0.309222	22720413	0	-114.775	32.0983	NA	NA	NA	NA	NA	NA	Herbivore	Dense habitat	Nearctic
Carduelis_lawrencei	Fringillidae	1	162.43	140.378	0.350705	0.303093	22720413	0	-114.775	32.0983	NA	NA	NA	NA	NA	NA	Herbivore	Dense habitat	Nearctic
Carduelis_magellanica	Fringillidae	0	193.699	130.724	0.37649	0.254087	22720383	0	-56.8429	-21.6083	NA	NA	NA	NA	NA	NA	NA	NA	NA
Carduelis_magellanica	Fringillidae	1	126.519	76.182	0.389684	0.234643	22720383	0	-56.8429	-21.6083	NA	NA	NA	NA	NA	NA	NA	NA	NA
Carduelis_monguilloti	Fringillidae	0	138.825	101.362	0.371219	0.271044	22720350	0	108.337	12.0078	NA	NA	NA	NA	NA	NA	NA	NA	NA
Carduelis_monguilloti	Fringillidae	1	127.293	87.4086	0.375358	0.257748	22720350	0	108.337	12.0078	NA	NA	NA	NA	NA	NA	NA	NA	NA
Carduelis_notata	Fringillidae	0	133.794	83.0394	0.386682	0.239994	22720392	0	-98.8801	20.0129	NA	NA	NA	NA	NA	NA	NA	NA	NA
Carduelis_notata	Fringillidae	1	104.953	70.9328	0.377088	0.254855	22720392	0	-98.8801	20.0129	NA	NA	NA	NA	NA	NA	NA	NA	NA
Carduelis_olivacea	Fringillidae	0	187.379	112.898	0.388879	0.234304	22720389	0	-73.2475	-10.5346	NA	NA	NA	NA	NA	NA	NA	NA	NA
Carduelis_olivacea	Fringillidae	1	149.679	91.1956	0.388292	0.236576	22720389	0	-73.2475	-10.5346	NA	NA	NA	NA	NA	NA	NA	NA	NA
Carduelis_pinus	Fringillidae	0	162.645	155.029	0.34176	0.325758	22720359	0	-99.5128	41.118	NA	NA	NA	NA	NA	NA	NA	NA	NA
Carduelis_pinus	Fringillidae	1	150.6	138.971	0.345309	0.318643	22720359	0	-99.5128	41.118	NA	NA	NA	NA	NA	NA	NA	NA	NA
Carduelis_psaltria	Fringillidae	0	197.261	145.894	0.368295	0.27239	22720410	0	-103.083	26.1263	NA	NA	NA	NA	NA	NA	Herbivore	Dense habitat	Nearctic
Carduelis_psaltria	Fringillidae	1	158.94	115.296	0.366588	0.265926	22720410	0	-103.083	26.1263	NA	NA	NA	NA	NA	NA	Herbivore	Dense habitat	Nearctic
Carduelis_siemiradzkii	Fringillidae	0	197.248	117.273	0.390214	0.232	22720386	0	-80.1229	-2.28151	NA	NA	NA	NA	NA	NA	NA	NA	NA
Carduelis_siemiradzkii	Fringillidae	1	160.385	83.3871	0.40371	0.209897	22720386	0	-80.1229	-2.28151	NA	NA	NA	NA	NA	NA	NA	NA	NA
Carduelis_sinica	Fringillidae	0	187.124	157.501	0.357996	0.301322	22720340	0	118.861	29.9243	NA	NA	NA	NA	NA	NA	NA	NA	NA
Carduelis_sinica	Fringillidae	1	158.399	119.754	0.367728	0.278013	22720340	0	118.861	29.9243	NA	NA	NA	NA	NA	NA	NA	NA	NA
Carduelis_spinescens	Fringillidae	0	177.455	129.833	0.366026	0.267798	22720365	0	-74.4195	5.25461	NA	NA	NA	NA	NA	NA	NA	NA	NA
Carduelis_spinescens	Fringillidae	1	145.751	93.0217	0.381049	0.243194	22720365	0	-74.4195	5.25461	NA	NA	NA	NA	NA	NA	NA	NA	NA
Carduelis_spinoides	Fringillidae	0	165.347	125.81	0.365323	0.27797	22720344	0	87.3593	26.9871	NA	NA	NA	NA	NA	NA	NA	NA	NA
Carduelis_spinoides	Fringillidae	1	153.785	98.4636	0.38275	0.245061	22720344	0	87.3593	26.9871	NA	NA	NA	NA	NA	NA	NA	NA	NA
Carduelis_spinus	Fringillidae	0	164.863	152.211	0.345336	0.318834	22720354	0	37.5343	46.2722	NA	NA	NA	NA	NA	NA	Herbivore	Dense habitat	Palearctic
Carduelis_spinus	Fringillidae	1	142.908	100.717	0.371853	0.26207	22720354	0	37.5343	46.2722	NA	NA	NA	NA	NA	NA	Herbivore	Dense habitat	Palearctic
Carduelis_tristis	Fringillidae	0	202.744	150.214	0.369331	0.273638	22720407	0	-99.9934	36.8049	NA	NA	NA	NA	NA	NA	Herbivore	Generalist	Nearctic
Carduelis_tristis	Fringillidae	1	194.972	95.3321	0.410373	0.200653	22720407	0	-99.9934	36.8049	NA	NA	NA	NA	NA	NA	Herbivore	Generalist	Nearctic
Carduelis_uropygialis	Fringillidae	0	121.634	82.2956	0.379452	0.256731	22720404	0	-69.6153	-17.679	NA	NA	NA	NA	NA	NA	NA	NA	NA
Carduelis_uropygialis	Fringillidae	1	109.009	76.9629	0.373409	0.263636	22720404	0	-69.6153	-17.679	NA	NA	NA	NA	NA	NA	NA	NA	NA
Carduelis_xanthogastra	Fringillidae	0	185.575	116.16	0.384634	0.24076	22720398	0	-72.2509	-2.17038	NA	NA	NA	NA	NA	NA	NA	NA	NA
Carduelis_xanthogastra	Fringillidae	1	78.9131	57.4017	0.372966	0.271297	22720398	0	-72.2509	-2.17038	NA	NA	NA	NA	NA	NA	NA	NA	NA
Carduelis_yarrellii	Fringillidae	0	178.853	96.5763	0.398732	0.215306	22720368	0	-39.4069	-7.98984	NA	NA	NA	NA	NA	NA	NA	NA	NA
Carduelis_yarrellii	Fringillidae	1	180.937	94.2282	0.404432	0.21062	22720368	0	-39.4069	-7.98984	NA	NA	NA	NA	NA	NA	NA	NA	NA
Carduelis_yemenensis	Fringillidae	0	185.525	175.383	0.344518	0.325684	22720450	0	43.7915	16.6481	NA	NA	NA	NA	NA	NA	NA	NA	NA
Carduelis_yemenensis	Fringillidae	1	182.59	173.908	0.34409	0.327729	22720450	0	43.7915	16.6481	NA	NA	NA	NA	NA	NA	NA	NA	NA
Carpodacus_cassinii	Fringillidae	0	155.898	123.937	0.364214	0.289545	22720560	0	-111.357	37.5986	NA	NA	NA	NA	NA	NA	Herbivore	Dense habitat	Nearctic
Carpodacus_cassinii	Fringillidae	1	188.37	100.065	0.464828	0.246922	22720560	0	-111.357	37.5986	NA	NA	NA	NA	NA	NA	Herbivore	Dense habitat	Nearctic
Carpodacus_edwardsii	Fringillidae	0	146.957	89.8681	0.403778	0.246921	22720585	0	98.1958	29.2051	NA	NA	NA	NA	NA	NA	Herbivore	Dense habitat	Indomalayan
Carpodacus_edwardsii	Fringillidae	1	140.237	94.3594	0.426572	0.287021	22720585	0	98.1958	29.2051	NA	NA	NA	NA	NA	NA	Herbivore	Dense habitat	Indomalayan
Carpodacus_erythrinus	Fringillidae	0	166.88	128.995	0.367914	0.284389	22720556	0	94.5181	23.0915	NA	NA	NA	NA	NA	NA	Herbivore	Dense habitat	Palearctic
Carpodacus_erythrinus	Fringillidae	1	194.851	86.7762	0.496324	0.221037	22720556	0	94.5181	23.0915	NA	NA	NA	NA	NA	NA	Herbivore	Dense habitat	Palearctic
Carpodacus_mexicanus	Fringillidae	0	159.503	134.347	0.358205	0.301711	22720563	0	-100.553	38.881	NA	NA	NA	NA	NA	NA	Herbivore	Dense habitat	Nearctic
Carpodacus_mexicanus	Fringillidae	1	166.631	92.0536	0.448767	0.247916	22720563	0	-100.553	38.881	NA	NA	NA	NA	NA	NA	Herbivore	Dense habitat	Nearctic
Carpodacus_nipalensis	Fringillidae	0	139.157	78.908	0.410184	0.232592	22720550	0	97.852	28.0925	NA	NA	NA	NA	NA	NA	NA	NA	NA
Carpodacus_nipalensis	Fringillidae	1	129.785	99.3837	0.410775	0.314554	22720550	0	97.852	28.0925	NA	NA	NA	NA	NA	NA	NA	NA	NA
Carpodacus_pulcherrimus	Fringillidae	0	139.405	107.875	0.370361	0.286593	22720567	0	101.754	34.6842	NA	NA	NA	NA	NA	NA	Herbivore	Dense habitat	Indomalayan
Carpodacus_pulcherrimus	Fringillidae	1	132.712	102.17	0.403568	0.310693	22720567	0	101.754	34.6842	NA	NA	NA	NA	NA	NA	Herbivore	Dense habitat	Indomalayan
Carpodacus_puniceus	Fringillidae	0	145.79	96.8796	0.394599	0.262216	22720613	0	88.3111	34.7804	NA	NA	NA	NA	NA	NA	Herbivore	Open habitat	Indomalayan
Carpodacus_puniceus	Fringillidae	1	147.978	93.3901	0.445275	0.281016	22720613	0	88.3111	34.7804	NA	NA	NA	NA	NA	NA	Herbivore	Open habitat	Indomalayan
Carpodacus_purpureus	Fringillidae	0	163.286	127.873	0.368	0.288191	22720553	0	-92.1983	40.462	NA	NA	NA	NA	NA	NA	Herbivore	Dense habitat	Nearctic
Carpodacus_purpureus	Fringillidae	1	188.404	102.205	0.470907	0.255456	22720553	0	-92.1983	40.462	NA	NA	NA	NA	NA	NA	Herbivore	Dense habitat	Nearctic
Carpodacus_rhodochlamys	Fringillidae	0	157.107	112.274	0.378974	0.270829	22720604	0	80.1551	39.1818	NA	NA	NA	NA	NA	NA	Herbivore	Generalist	Palearctic
Carpodacus_rhodochlamys	Fringillidae	1	187.197	124.287	0.44172	0.293275	22720604	0	80.1551	39.1818	NA	NA	NA	NA	NA	NA	Herbivore	Generalist	Palearctic
Carpodacus_roborowskii	Fringillidae	0	184.427	148.982	0.36357	0.293695	22720616	0	96.7256	34.7502	NA	NA	NA	NA	NA	NA	Herbivore	Open habitat	Indomalayan
Carpodacus_roborowskii	Fringillidae	1	150.021	104.901	0.428977	0.299958	22720616	0	96.7256	34.7502	NA	NA	NA	NA	NA	NA	Herbivore	Open habitat	Indomalayan
Carpodacus_rodochroa	Fringillidae	0	145.742	77.7594	0.419846	0.224005	22720574	0	82.0742	29.9544	NA	NA	NA	NA	NA	NA	Omnivore	Generalist	Indomalayan
Carpodacus_rodochroa	Fringillidae	1	171.784	111.163	0.451713	0.292309	22720574	0	82.0742	29.9544	NA	NA	NA	NA	NA	NA	Omnivore	Generalist	Indomalayan
Carpodacus_rodopeplus	Fringillidae	0	160.999	94.2772	0.406541	0.238061	103834342	0	81.4794	29.2381	NA	NA	NA	NA	NA	NA	Herbivore	Generalist	Indomalayan
Carpodacus_rodopeplus	Fringillidae	1	140.733	95.9264	0.4423	0.301481	103834342	0	81.4794	29.2381	NA	NA	NA	NA	NA	NA	Herbivore	Generalist	Indomalayan
Carpodacus_roseus	Fringillidae	0	195.747	130.468	0.398113	0.265348	22720592	0	110.764	46.9842	NA	NA	NA	NA	NA	NA	Herbivore	Dense habitat	Palearctic
Carpodacus_roseus	Fringillidae	1	210.397	148.945	0.420698	0.297822	22720592	0	110.764	46.9842	NA	NA	NA	NA	NA	NA	Herbivore	Dense habitat	Palearctic
Carpodacus_rubescens	Fringillidae	0	147.484	86.3996	0.416717	0.244123	22720546	0	99.4063	29.6533	NA	NA	NA	NA	NA	NA	NA	NA	NA
Carpodacus_rubescens	Fringillidae	1	167.059	89.1172	0.479065	0.255556	22720546	0	99.4063	29.6533	NA	NA	NA	NA	NA	NA	NA	NA	NA
Carpodacus_rubicilla	Fringillidae	0	159.52	128.838	0.36382	0.293843	22720610	0	88.0528	34.9793	NA	NA	NA	NA	NA	NA	Herbivore	Generalist	Palearctic
Carpodacus_rubicilla	Fringillidae	1	161.272	87.6056	0.491266	0.266864	22720610	0	88.0528	34.9793	NA	NA	NA	NA	NA	NA	Herbivore	Generalist	Palearctic
Carpodacus_rubicilloides	Fringillidae	0	160.027	130.01	0.36149	0.293684	22720607	0	98.3525	29.7752	NA	NA	NA	NA	NA	NA	Herbivore	Generalist	Indomalayan
Carpodacus_rubicilloides	Fringillidae	1	183.717	123.577	0.439984	0.295953	22720607	0	98.3525	29.7752	NA	NA	NA	NA	NA	NA	Herbivore	Generalist	Indomalayan
Carpodacus_thura	Fringillidae	0	146.749	101.46	0.385165	0.266296	103836876	0	83.5798	30.3088	NA	NA	NA	NA	NA	NA	Herbivore	Generalist	Indomalayan
Carpodacus_thura	Fringillidae	1	181.279	133.097	0.406445	0.298417	103836876	0	83.5798	30.3088	NA	NA	NA	NA	NA	NA	Herbivore	Generalist	Indomalayan
Carpodacus_trifasciatus	Fringillidae	0	173.417	136.063	0.366803	0.287792	22720595	0	97.84	30.2542	NA	NA	NA	NA	NA	NA	Herbivore	Dense habitat	Indomalayan
Carpodacus_trifasciatus	Fringillidae	1	167.077	118.821	0.418517	0.297639	22720595	0	97.84	30.2542	NA	NA	NA	NA	NA	NA	Herbivore	Dense habitat	Indomalayan
Carpodacus_vinaceus	Fringillidae	0	132.188	76.1486	0.409349	0.235811	103834630	0	94.2733	28.8823	NA	NA	NA	NA	NA	NA	Herbivore	Dense habitat	Indomalayan
Carpodacus_vinaceus	Fringillidae	1	121.758	84.4904	0.455133	0.315827	103834630	0	94.2733	28.8823	NA	NA	NA	NA	NA	NA	Herbivore	Dense habitat	Indomalayan
Carpodectes_antoniae	Cotingidae	0	150.368	148.465	0.334064	0.329835	22700907	0	-83.5717	9.17612	NA	NA	NA	NA	NA	NA	Herbivore	Dense habitat	Neotropical
Carpodectes_antoniae	Cotingidae	1	218.918	229.453	0.324783	0.340412	22700907	0	-83.5717	9.17612	NA	NA	NA	NA	NA	NA	Herbivore	Dense habitat	Neotropical
Carpodectes_hopkei	Cotingidae	0	148.729	149.015	0.328827	0.329458	22700910	0	-77.9665	3.26509	NA	NA	NA	NA	NA	NA	Herbivore	Dense habitat	Neotropical
Carpodectes_hopkei	Cotingidae	1	244.549	244.184	0.333304	0.332807	22700910	0	-77.9665	3.26509	NA	NA	NA	NA	NA	NA	Herbivore	Dense habitat	Neotropical
Carpodectes_nitidus	Cotingidae	0	162.795	158.674	0.336254	0.327741	22700904	0	-84.6513	13.1977	NA	NA	NA	NA	NA	NA	Herbivore	Dense habitat	Neotropical
Carpodectes_nitidus	Cotingidae	1	209.619	224.11	0.321122	0.343322	22700904	0	-84.6513	13.1977	NA	NA	NA	NA	NA	NA	Herbivore	Dense habitat	Neotropical
Carpornis_cucullata	Cotingidae	0	124.762	36.9749	0.445186	0.131937	22700725	0	-47.5418	-25.3958	NA	NA	NA	NA	NA	NA	Herbivore	Dense habitat	Neotropical
Carpornis_cucullata	Cotingidae	1	108.025	26.8198	0.456894	0.113435	22700725	0	-47.5418	-25.3958	NA	NA	NA	NA	NA	NA	Herbivore	Dense habitat	Neotropical
Carpornis_melanocephala	Cotingidae	0	127.78	34.3869	0.452268	0.12171	22700736	0	-44.0494	-21.8995	NA	NA	NA	NA	NA	NA	Herbivore	Dense habitat	Neotropical
Carpornis_melanocephala	Cotingidae	1	116.995	31.9696	0.450097	0.122991	22700736	0	-44.0494	-21.8995	NA	NA	NA	NA	NA	NA	Herbivore	Dense habitat	Neotropical
Caryothraustes_canadensis	Cardinalidae	0	170.272	43.4256	0.455027	0.116048	22723831	0	-55.8259	-0.74426	NA	NA	NA	NA	NA	NA	Herbivore	Dense habitat	Neotropical
Caryothraustes_canadensis	Cardinalidae	1	174.375	52.4943	0.445962	0.134253	22723831	0	-55.8259	-0.74426	NA	NA	NA	NA	NA	NA	Herbivore	Dense habitat	Neotropical
Caryothraustes_poliogaster	Cardinalidae	0	151.127	65.5978	0.419349	0.182021	22723828	0	-88.7275	15.6435	NA	NA	NA	NA	NA	NA	Herbivore	Dense habitat	Neotropical
Caryothraustes_poliogaster	Cardinalidae	1	158.701	72.5682	0.415649	0.190061	22723828	0	-88.7275	15.6435	NA	NA	NA	NA	NA	NA	Herbivore	Dense habitat	Neotropical
Casiornis_fuscus	Tyrannidae	0	222.419	135.24	0.412957	0.251095	22700365	0	-44.7845	-7.54077	NA	NA	NA	NA	NA	NA	Invertivore	Open habitat	Neotropical
Casiornis_fuscus	Tyrannidae	1	226.177	139.575	0.410755	0.25348	22700365	0	-44.7845	-7.54077	NA	NA	NA	NA	NA	NA	Invertivore	Open habitat	Neotropical
Casiornis_rufus	Tyrannidae	0	220.898	103.659	0.458682	0.215243	22700357	0	-56.9195	-14.596	NA	NA	NA	NA	NA	NA	Invertivore	Generalist	Neotropical
Casiornis_rufus	Tyrannidae	1	220.307	104.707	0.456281	0.216861	22700357	0	-56.9195	-14.596	NA	NA	NA	NA	NA	NA	Invertivore	Generalist	Neotropical
Catamblyrhynchus_diadema	Thraupidae	0	169.906	87.7693	0.436814	0.225647	22723021	0	-74.2586	-4.37866	NA	NA	NA	NA	NA	NA	Invertivore	Dense habitat	Neotropical
Catamblyrhynchus_diadema	Thraupidae	1	165.061	87.3234	0.436453	0.2309	22723021	0	-74.2586	-4.37866	NA	NA	NA	NA	NA	NA	Invertivore	Dense habitat	Neotropical
Catamenia_analis	Thraupidae	0	144.543	101.426	0.383196	0.268891	22723570	0	-69.5659	-21.5701	NA	NA	NA	NA	NA	NA	Herbivore	Generalist	Neotropical
Catamenia_analis	Thraupidae	1	122.693	123.968	0.33319	0.336651	22723570	0	-69.5659	-21.5701	NA	NA	NA	NA	NA	NA	Herbivore	Generalist	Neotropical
Catamenia_homochroa	Thraupidae	0	113.325	93.2332	0.364265	0.299684	22723577	0	-72.6514	-3.32042	NA	NA	NA	NA	NA	NA	Herbivore	Dense habitat	Neotropical
Catamenia_homochroa	Thraupidae	1	74.3848	85.4487	0.316716	0.363824	22723577	0	-72.6514	-3.32042	NA	NA	NA	NA	NA	NA	Herbivore	Dense habitat	Neotropical
Catamenia_inornata	Thraupidae	0	151.25	104.003	0.389413	0.267768	22723573	0	-70.709	-15.7591	NA	NA	NA	NA	NA	NA	Herbivore	Open habitat	Neotropical
Catamenia_inornata	Thraupidae	1	124.809	122.534	0.339176	0.332992	22723573	0	-70.709	-15.7591	NA	NA	NA	NA	NA	NA	Herbivore	Open habitat	Neotropical
Cataponera_turdoides	Turdidae	0	166.624	123.777	0.380593	0.282724	22708538	1	120.323	-2.25225	121	2	180681	125	125	1100	Omnivore	Dense habitat	Indomalayan
Cataponera_turdoides	Turdidae	1	154.575	108.042	0.392286	0.274193	22708538	1	120.323	-2.25225	121	2	180681	125	125	1100	Omnivore	Dense habitat	Indomalayan
Catharopeza_bishopi	Parulidae	0	125.324	136	0.322324	0.349782	22721755	1	-61.1858	13.273	61.2	13.25	381	45	200	275	Invertivore	Dense habitat	Neotropical
Catharopeza_bishopi	Parulidae	1	137.868	148.108	0.323498	0.347526	22721755	1	-61.1858	13.273	61.2	13.25	381	45	200	275	Invertivore	Dense habitat	Neotropical
Catharus_aurantiirostris	Turdidae	0	175.802	140.036	0.367903	0.293055	22708631	0	-97.046	17.8842	NA	NA	NA	NA	NA	NA	Omnivore	Dense habitat	Neotropical
Catharus_aurantiirostris	Turdidae	1	176.737	142.651	0.366531	0.29584	22708631	0	-97.046	17.8842	NA	NA	NA	NA	NA	NA	Omnivore	Dense habitat	Neotropical
Catharus_bicknelli	Turdidae	0	169.584	136.29	0.366671	0.294685	22728467	0	-70.9614	19.0442	NA	NA	NA	NA	NA	NA	Invertivore	Dense habitat	Nearctic
Catharus_bicknelli	Turdidae	1	175.415	146	0.361144	0.300585	22728467	0	-70.9614	19.0442	NA	NA	NA	NA	NA	NA	Invertivore	Dense habitat	Nearctic
Catharus_dryas	Turdidae	0	139.048	117.324	0.358004	0.302071	155183424	0	-90.7407	15.3142	NA	NA	NA	NA	NA	NA	Invertivore	Dense habitat	Neotropical
Catharus_dryas	Turdidae	1	134.918	114.039	0.359143	0.303567	155183424	0	-90.7407	15.3142	NA	NA	NA	NA	NA	NA	Invertivore	Dense habitat	Neotropical
Catharus_frantzii	Turdidae	0	163.779	114.476	0.388994	0.271893	22708643	0	-94.4372	16.7021	NA	NA	NA	NA	NA	NA	Invertivore	Dense habitat	Neotropical
Catharus_frantzii	Turdidae	1	166.613	118.669	0.386578	0.275337	22708643	0	-94.4372	16.7021	NA	NA	NA	NA	NA	NA	Invertivore	Dense habitat	Neotropical
Catharus_fuscater	Turdidae	0	138.866	128.332	0.345756	0.319527	22708635	0	-74.1913	-4.02983	NA	NA	NA	NA	NA	NA	Invertivore	Dense habitat	Neotropical
Catharus_fuscater	Turdidae	1	135.515	124.858	0.346541	0.319288	22708635	0	-74.1913	-4.02983	NA	NA	NA	NA	NA	NA	Invertivore	Dense habitat	Neotropical
Catharus_fuscescens	Turdidae	0	191.91	132.381	0.390574	0.269421	22708655	0	-55.1344	-11.3858	NA	NA	NA	NA	NA	NA	Omnivore	Dense habitat	Nearctic
Catharus_fuscescens	Turdidae	1	186.461	121.908	0.39962	0.261271	22708655	0	-55.1344	-11.3858	NA	NA	NA	NA	NA	NA	Omnivore	Dense habitat	Nearctic
Catharus_gracilirostris	Turdidae	0	155.409	122.577	0.370223	0.292011	22708627	0	-83.0371	9.33353	NA	NA	NA	NA	NA	NA	Omnivore	Dense habitat	Neotropical
Catharus_gracilirostris	Turdidae	1	155.083	121.771	0.370916	0.291243	22708627	0	-83.0371	9.33353	NA	NA	NA	NA	NA	NA	Omnivore	Dense habitat	Neotropical
Catharus_guttatus	Turdidae	0	182.822	141.262	0.371823	0.287298	22708667	0	-101.491	34.6381	NA	NA	NA	NA	NA	NA	Invertivore	Dense habitat	Nearctic
Catharus_guttatus	Turdidae	1	180.748	146.262	0.364977	0.295341	22708667	0	-101.491	34.6381	NA	NA	NA	NA	NA	NA	Invertivore	Dense habitat	Nearctic
Catharus_mexicanus	Turdidae	0	141.804	115.684	0.364418	0.297293	22708647	0	-91.2236	16.5135	NA	NA	NA	NA	NA	NA	Omnivore	Dense habitat	Neotropical
Catharus_mexicanus	Turdidae	1	130.525	107.973	0.363339	0.300561	22708647	0	-91.2236	16.5135	NA	NA	NA	NA	NA	NA	Omnivore	Dense habitat	Neotropical
Catharus_minimus	Turdidae	0	168.487	135.527	0.366058	0.294448	22708658	0	-69.3356	10.3484	NA	NA	NA	NA	NA	NA	Invertivore	Dense habitat	Nearctic
Catharus_minimus	Turdidae	1	159.368	128.023	0.366191	0.294168	22708658	0	-69.3356	10.3484	NA	NA	NA	NA	NA	NA	Invertivore	Dense habitat	Nearctic
Catharus_occidentalis	Turdidae	0	181.438	128.674	0.385898	0.273676	22708639	0	-102.741	22.306	NA	NA	NA	NA	NA	NA	Omnivore	Dense habitat	Neotropical
Catharus_occidentalis	Turdidae	1	179.168	124.482	0.38977	0.270804	22708639	0	-102.741	22.306	NA	NA	NA	NA	NA	NA	Omnivore	Dense habitat	Neotropical
Catherpes_mexicanus	Troglodytidae	0	173.783	146.906	0.367218	0.310423	22711335	0	-109.667	35.0764	NA	NA	NA	NA	NA	NA	Invertivore	Generalist	Nearctic
Catherpes_mexicanus	Troglodytidae	1	169.427	140.518	0.372041	0.308559	22711335	0	-109.667	35.0764	NA	NA	NA	NA	NA	NA	Invertivore	Generalist	Nearctic
Cephalopterus_glabricollis	Cotingidae	0	52.4647	66.0196	0.293357	0.36915	22700933	0	-83.4732	10.0557	NA	NA	NA	NA	NA	NA	Herbivore	Dense habitat	Neotropical
Cephalopterus_glabricollis	Cotingidae	1	92.6232	74.9911	0.390011	0.315767	22700933	0	-83.4732	10.0557	NA	NA	NA	NA	NA	NA	Herbivore	Dense habitat	Neotropical
Cephalopterus_ornatus	Cotingidae	0	48.8573	78.3889	0.250287	0.401571	22700940	0	-57.5199	-2.47442	NA	NA	NA	NA	NA	NA	Omnivore	Dense habitat	Neotropical
Cephalopterus_ornatus	Cotingidae	1	46.0643	67.1117	0.267437	0.389632	22700940	0	-57.5199	-2.47442	NA	NA	NA	NA	NA	NA	Omnivore	Dense habitat	Neotropical
Cephalopterus_penduliger	Cotingidae	0	51.7461	89.0559	0.240407	0.413744	22700936	0	-79.2311	0.321135	NA	NA	NA	NA	NA	NA	Herbivore	Dense habitat	Neotropical
Cephalopterus_penduliger	Cotingidae	1	44.4373	79.5001	0.233375	0.417518	22700936	0	-79.2311	0.321135	NA	NA	NA	NA	NA	NA	Herbivore	Dense habitat	Neotropical
Cephalopyrus_flammiceps	Paridae	0	184.244	77.4088	0.427121	0.179452	22711685	0	86.1395	23.9076	NA	NA	NA	NA	NA	NA	Invertivore	Dense habitat	Indomalayan
Cephalopyrus_flammiceps	Paridae	1	207.622	18.5731	0.552015	0.0493813	22711685	0	86.1395	23.9076	NA	NA	NA	NA	NA	NA	Invertivore	Dense habitat	Indomalayan
Cercomacra_brasiliana	Thamnophilidae	0	183.295	93.2747	0.432361	0.220019	22701666	0	-41.4731	-18.4374	NA	NA	NA	NA	NA	NA	Invertivore	Dense habitat	Neotropical
Cercomacra_brasiliana	Thamnophilidae	1	124.304	122.374	0.336704	0.331474	22701666	0	-41.4731	-18.4374	NA	NA	NA	NA	NA	NA	Invertivore	Dense habitat	Neotropical
Cercomacra_carbonaria	Thamnophilidae	0	135.796	99.2379	0.38518	0.281484	22701686	0	-60.6587	2.58349	NA	NA	NA	NA	NA	NA	Invertivore	Dense habitat	Neotropical
Cercomacra_carbonaria	Thamnophilidae	1	51.7208	41.1536	0.38298	0.304733	22701686	0	-60.6587	2.58349	NA	NA	NA	NA	NA	NA	Invertivore	Dense habitat	Neotropical
Cercomacra_cinerascens	Thamnophilidae	0	167.858	92.0273	0.423869	0.232385	22701662	0	-62.4157	-4.06256	NA	NA	NA	NA	NA	NA	Invertivore	Dense habitat	Neotropical
Cercomacra_cinerascens	Thamnophilidae	1	118.627	108.151	0.350505	0.319551	22701662	0	-62.4157	-4.06256	NA	NA	NA	NA	NA	NA	Invertivore	Dense habitat	Neotropical
Cercomacra_ferdinandi	Thamnophilidae	0	108.487	91.7149	0.368759	0.311748	22701677	0	-49.347	-9.02607	NA	NA	NA	NA	NA	NA	Invertivore	Dense habitat	Neotropical
Cercomacra_ferdinandi	Thamnophilidae	1	48.0229	34.273	0.426801	0.3046	22701677	0	-49.347	-9.02607	NA	NA	NA	NA	NA	NA	Invertivore	Dense habitat	Neotropical
Cercomacra_laeta	Thamnophilidae	0	180.507	81.8353	0.444291	0.201426	22729229	0	-52.6923	-1.50684	NA	NA	NA	NA	NA	NA	NA	NA	NA
Cercomacra_laeta	Thamnophilidae	1	119.225	114.076	0.340338	0.325639	22729229	0	-52.6923	-1.50684	NA	NA	NA	NA	NA	NA	NA	NA	NA
Cercomacra_manu	Thamnophilidae	0	136.828	100.074	0.384466	0.281193	22701689	0	-65.3544	-10.0759	NA	NA	NA	NA	NA	NA	Invertivore	Dense habitat	Neotropical
Cercomacra_manu	Thamnophilidae	1	45.8654	33.4531	0.412142	0.300606	22701689	0	-65.3544	-10.0759	NA	NA	NA	NA	NA	NA	Invertivore	Dense habitat	Neotropical
Cercomacra_melanaria	Thamnophilidae	0	165.414	134.323	0.365581	0.296868	22701692	0	-60.2274	-17.3357	NA	NA	NA	NA	NA	NA	Invertivore	Generalist	Neotropical
Cercomacra_melanaria	Thamnophilidae	1	52.4078	36.8611	0.411122	0.289163	22701692	0	-60.2274	-17.3357	NA	NA	NA	NA	NA	NA	Invertivore	Generalist	Neotropical
Cercomacra_nigrescens	Thamnophilidae	0	165.449	69.7131	0.462022	0.194676	103658606	0	-56.571	-3.41531	NA	NA	NA	NA	NA	NA	NA	NA	NA
Cercomacra_nigrescens	Thamnophilidae	1	100.578	101.561	0.332781	0.336034	103658606	0	-56.571	-3.41531	NA	NA	NA	NA	NA	NA	NA	NA	NA
Cercomacra_nigricans	Thamnophilidae	0	95.8654	83.4627	0.361854	0.315038	22701683	0	-75.9935	7.60443	NA	NA	NA	NA	NA	NA	Invertivore	Dense habitat	Neotropical
Cercomacra_nigricans	Thamnophilidae	1	48.3886	35.9773	0.406062	0.301911	22701683	0	-75.9935	7.60443	NA	NA	NA	NA	NA	NA	Invertivore	Dense habitat	Neotropical
Cercomacra_parkeri	Thamnophilidae	0	168.044	86.2574	0.43443	0.222994	22724618	0	-75.1915	5.41743	NA	NA	NA	NA	NA	NA	NA	NA	NA
Cercomacra_parkeri	Thamnophilidae	1	158.697	157.581	0.335794	0.333432	22724618	0	-75.1915	5.41743	NA	NA	NA	NA	NA	NA	NA	NA	NA
Cercomacra_serva	Thamnophilidae	0	167.536	73.1002	0.454197	0.198177	22701680	0	-72.018	-6.76083	NA	NA	NA	NA	NA	NA	NA	NA	NA
Cercomacra_serva	Thamnophilidae	1	81.6201	67.5156	0.374762	0.31	22701680	0	-72.018	-6.76083	NA	NA	NA	NA	NA	NA	NA	NA	NA
Cercomacra_tyrannina	Thamnophilidae	0	169.078	75.3331	0.453016	0.201842	22701669	0	-66.6342	4.15678	NA	NA	NA	NA	NA	NA	NA	NA	NA
Cercomacra_tyrannina	Thamnophilidae	1	158.849	154.048	0.339837	0.329567	22701669	0	-66.6342	4.15678	NA	NA	NA	NA	NA	NA	NA	NA	NA
Cercomela_dubia	Muscicapidae	0	141.978	135.894	0.345353	0.330552	22710380	0	40.9207	9.88771	NA	NA	NA	NA	NA	NA	NA	NA	NA
Cercomela_dubia	Muscicapidae	1	142.167	136.119	0.345535	0.330838	22710380	0	40.9207	9.88771	NA	NA	NA	NA	NA	NA	NA	NA	NA
Cercomela_familiaris	Muscicapidae	0	162.827	116.906	0.383646	0.275448	22710367	0	22.3067	-10.6865	NA	NA	NA	NA	NA	NA	NA	NA	NA
Cercomela_familiaris	Muscicapidae	1	162.069	117.388	0.383307	0.277634	22710367	0	22.3067	-10.6865	NA	NA	NA	NA	NA	NA	NA	NA	NA
Cercomela_fusca	Muscicapidae	0	139.696	66.5761	0.457868	0.21821	22710376	0	77.0158	25.8767	NA	NA	NA	NA	NA	NA	NA	NA	NA
Cercomela_fusca	Muscicapidae	1	133.305	63.7196	0.457397	0.218635	22710376	0	77.0158	25.8767	NA	NA	NA	NA	NA	NA	NA	NA	NA
Cercomela_melanura	Muscicapidae	0	175.981	186.953	0.322155	0.342241	22710385	0	30.7637	18.6991	NA	NA	NA	NA	NA	NA	NA	NA	NA
Cercomela_melanura	Muscicapidae	1	177.818	190.364	0.320908	0.34355	22710385	0	30.7637	18.6991	NA	NA	NA	NA	NA	NA	NA	NA	NA
Cercomela_schlegelii	Muscicapidae	0	214.309	206.408	0.339533	0.327016	22710359	0	19.4104	-26.8077	NA	NA	NA	NA	NA	NA	NA	NA	NA
Cercomela_schlegelii	Muscicapidae	1	218.704	210.65	0.339552	0.327048	22710359	0	19.4104	-26.8077	NA	NA	NA	NA	NA	NA	NA	NA	NA
Cercomela_scotocerca	Muscicapidae	0	198.103	175.099	0.352541	0.311603	22710371	0	34.6539	9.40924	NA	NA	NA	NA	NA	NA	NA	NA	NA
Cercomela_scotocerca	Muscicapidae	1	195.139	171	0.354124	0.310319	22710371	0	34.6539	9.40924	NA	NA	NA	NA	NA	NA	NA	NA	NA
Cercomela_sinuata	Muscicapidae	0	192.303	160.804	0.360073	0.301092	22710354	0	22.7697	-29.8851	NA	NA	NA	NA	NA	NA	NA	NA	NA
Cercomela_sinuata	Muscicapidae	1	187.19	154.072	0.362335	0.29823	22710354	0	22.7697	-29.8851	NA	NA	NA	NA	NA	NA	NA	NA	NA
Cercomela_sordida	Muscicapidae	0	153.562	123.92	0.368953	0.297734	22710389	0	38.3144	7.1469	NA	NA	NA	NA	NA	NA	NA	NA	NA
Cercomela_sordida	Muscicapidae	1	151.768	122.151	0.369552	0.297434	22710389	0	38.3144	7.1469	NA	NA	NA	NA	NA	NA	NA	NA	NA
Cercomela_tractrac	Muscicapidae	0	200.539	189.4	0.343902	0.324798	22710363	0	18.6736	-25.8914	NA	NA	NA	NA	NA	NA	NA	NA	NA
Cercomela_tractrac	Muscicapidae	1	201.078	190.904	0.342627	0.32529	22710363	0	18.6736	-25.8914	NA	NA	NA	NA	NA	NA	NA	NA	NA
Cercotrichas_podobe	Muscicapidae	0	76.7851	71.8857	0.347782	0.325591	22709967	0	28.488	13.0476	NA	NA	NA	NA	NA	NA	Invertivore	Generalist	Afrotropical
Cercotrichas_podobe	Muscicapidae	1	75.9402	71.9014	0.345992	0.327591	22709967	0	28.488	13.0476	NA	NA	NA	NA	NA	NA	Invertivore	Generalist	Afrotropical
Certhia_americana	Certhiidae	0	197.787	184.824	0.341042	0.318691	22711244	0	-99.9721	42.685	NA	NA	NA	NA	NA	NA	Invertivore	Dense habitat	Nearctic
Certhia_americana	Certhiidae	1	196.775	184.37	0.341089	0.319586	22711244	0	-99.9721	42.685	NA	NA	NA	NA	NA	NA	Invertivore	Dense habitat	Nearctic
Certhia_brachydactyla	Certhiidae	0	166.895	139.13	0.35613	0.296884	22711249	0	11.0721	44.9216	NA	NA	NA	NA	NA	NA	Invertivore	Dense habitat	Palearctic
Certhia_brachydactyla	Certhiidae	1	172.807	146.369	0.354706	0.300441	22711249	0	11.0721	44.9216	NA	NA	NA	NA	NA	NA	Invertivore	Dense habitat	Palearctic
Certhia_discolor	Certhiidae	0	148.495	98.3024	0.38937	0.257761	22735065	0	87.6906	28.1772	NA	NA	NA	NA	NA	NA	Invertivore	Dense habitat	Indomalayan
Certhia_discolor	Certhiidae	1	150.662	101.288	0.386335	0.259729	22735065	0	87.6906	28.1772	NA	NA	NA	NA	NA	NA	Invertivore	Dense habitat	Indomalayan
Certhia_familiaris	Certhiidae	0	199.529	181.444	0.34514	0.313858	22735060	0	70.619	52.0708	NA	NA	NA	NA	NA	NA	Invertivore	Dense habitat	Palearctic
Certhia_familiaris	Certhiidae	1	193.461	175.646	0.345298	0.313501	22735060	0	70.619	52.0708	NA	NA	NA	NA	NA	NA	Invertivore	Dense habitat	Palearctic
Certhia_himalayana	Certhiidae	0	184.304	157.577	0.354756	0.303311	22711253	0	81.1485	32.1554	NA	NA	NA	NA	NA	NA	Invertivore	Dense habitat	Indomalayan
Certhia_himalayana	Certhiidae	1	197.043	170.592	0.353229	0.30581	22711253	0	81.1485	32.1554	NA	NA	NA	NA	NA	NA	Invertivore	Dense habitat	Indomalayan
Certhia_hodgsoni	Certhiidae	0	209.384	196.058	0.341893	0.320135	22734633	0	91.8269	30.0695	NA	NA	NA	NA	NA	NA	Invertivore	Dense habitat	Indomalayan
Certhia_hodgsoni	Certhiidae	1	199.677	186.234	0.342146	0.319112	22734633	0	91.8269	30.0695	NA	NA	NA	NA	NA	NA	Invertivore	Dense habitat	Indomalayan
Certhia_manipurensis	Certhiidae	0	154.601	78.7537	0.422261	0.2151	22734638	0	96.6941	22.8828	NA	NA	NA	NA	NA	NA	Invertivore	Dense habitat	Indomalayan
Certhia_manipurensis	Certhiidae	1	155.155	76.9978	0.424647	0.210737	22734638	0	96.6941	22.8828	NA	NA	NA	NA	NA	NA	Invertivore	Dense habitat	Indomalayan
Certhia_nipalensis	Certhiidae	0	175.376	125.561	0.377662	0.270387	22711257	0	90.7875	28.0552	NA	NA	NA	NA	NA	NA	Invertivore	Dense habitat	Indomalayan
Certhia_nipalensis	Certhiidae	1	194.493	147.695	0.369685	0.280733	22711257	0	90.7875	28.0552	NA	NA	NA	NA	NA	NA	Invertivore	Dense habitat	Indomalayan
Certhia_tianquanensis	Certhiidae	0	180.011	152.244	0.354045	0.299434	22731107	0	103.315	31.0227	NA	NA	NA	NA	NA	NA	Invertivore	Dense habitat	Indomalayan
Certhia_tianquanensis	Certhiidae	1	166.562	134.727	0.360066	0.291248	22731107	0	103.315	31.0227	NA	NA	NA	NA	NA	NA	Invertivore	Dense habitat	Indomalayan
Certhiaxis_cinnamomeus	Furnariidae	0	194.209	136.42	0.394247	0.276935	22702471	0	-53.5996	-13.271	NA	NA	NA	NA	NA	NA	Invertivore	Generalist	Neotropical
Certhiaxis_cinnamomeus	Furnariidae	1	192.23	126.156	0.402805	0.264351	22702471	0	-53.5996	-13.271	NA	NA	NA	NA	NA	NA	Invertivore	Generalist	Neotropical
Certhiaxis_mustelinus	Furnariidae	0	207.368	141.841	0.399779	0.273451	22702479	0	-64.445	-4.91137	NA	NA	NA	NA	NA	NA	Invertivore	Water	Neotropical
Certhiaxis_mustelinus	Furnariidae	1	204.031	139.912	0.400356	0.27454	22702479	0	-64.445	-4.91137	NA	NA	NA	NA	NA	NA	Invertivore	Water	Neotropical
Certhidea_olivacea	Thraupidae	0	166.689	102.501	0.399919	0.24592	103814223	1	-91.0537	-0.528312	91.35	0.6	803.9	18.5	850	850	Omnivore	Dense habitat	Neotropical
Certhidea_olivacea	Thraupidae	1	174.067	111.193	0.396252	0.253123	103814223	1	-91.0537	-0.528312	91.35	0.6	803.9	18.5	850	850	Omnivore	Dense habitat	Neotropical
Certhilauda_albescens	Alaudidae	0	197.701	193.926	0.33481	0.328417	22717176	0	21.2323	-31.9166	NA	NA	NA	NA	NA	NA	NA	NA	NA
Certhilauda_albescens	Alaudidae	1	198.305	194.522	0.334869	0.328481	22717176	0	21.2323	-31.9166	NA	NA	NA	NA	NA	NA	NA	NA	NA
Certhilauda_burra	Alaudidae	0	206.321	167.686	0.365659	0.297186	22717180	0	20.015	-30.0752	NA	NA	NA	NA	NA	NA	NA	NA	NA
Certhilauda_burra	Alaudidae	1	204.863	163.704	0.366663	0.292996	22717180	0	20.015	-30.0752	NA	NA	NA	NA	NA	NA	NA	NA	NA
Certhilauda_chuana	Alaudidae	0	174.806	130.296	0.378782	0.282335	22717164	0	26.1147	-25.5067	NA	NA	NA	NA	NA	NA	Invertivore	Open habitat	Afrotropical
Certhilauda_chuana	Alaudidae	1	179.06	132.184	0.380589	0.280954	22717164	0	26.1147	-25.5067	NA	NA	NA	NA	NA	NA	Invertivore	Open habitat	Afrotropical
Certhilauda_curvirostris	Alaudidae	0	166.58	161.056	0.339984	0.328709	22735878	0	18.2843	-31.6896	NA	NA	NA	NA	NA	NA	Invertivore	Generalist	Afrotropical
Certhilauda_curvirostris	Alaudidae	1	178.441	172.75	0.340506	0.329646	22735878	0	18.2843	-31.6896	NA	NA	NA	NA	NA	NA	Invertivore	Generalist	Afrotropical
Certhilauda_erythrochlamys	Alaudidae	0	235.713	176.848	0.377218	0.283013	22730531	0	15.7763	-25.9761	NA	NA	NA	NA	NA	NA	NA	NA	NA
Certhilauda_erythrochlamys	Alaudidae	1	234.763	174.152	0.3789	0.281076	22730531	0	15.7763	-25.9761	NA	NA	NA	NA	NA	NA	NA	NA	NA
Certhilauda_semitorquata	Alaudidae	0	201.558	148.163	0.381891	0.280724	22730526	0	27.6396	-29.3223	NA	NA	NA	NA	NA	NA	Invertivore	Open habitat	Afrotropical
Certhilauda_semitorquata	Alaudidae	1	193.853	140.995	0.383804	0.279151	22730526	0	27.6396	-29.3223	NA	NA	NA	NA	NA	NA	Invertivore	Open habitat	Afrotropical
Certhilauda_subcoronata	Alaudidae	0	189.185	147.397	0.374752	0.291975	22735884	0	18.3745	-26.4211	NA	NA	NA	NA	NA	NA	Invertivore	Generalist	Afrotropical
Certhilauda_subcoronata	Alaudidae	1	186.734	148.139	0.373853	0.296584	22735884	0	18.3745	-26.4211	NA	NA	NA	NA	NA	NA	Invertivore	Generalist	Afrotropical
Certhionyx_niger	Meliphagidae	0	165.118	135.199	0.363312	0.29748	22703919	0	133.354	-26.2051	NA	NA	NA	NA	NA	NA	NA	NA	NA
Certhionyx_niger	Meliphagidae	1	95.4762	93.2716	0.335721	0.327969	22703919	0	133.354	-26.2051	NA	NA	NA	NA	NA	NA	NA	NA	NA
Certhionyx_pectoralis	Meliphagidae	0	151.073	164.429	0.318019	0.346133	22703913	0	134.91	-15.9979	NA	NA	NA	NA	NA	NA	NA	NA	NA
Certhionyx_pectoralis	Meliphagidae	1	144.424	156.803	0.318004	0.345262	22703913	0	134.91	-15.9979	NA	NA	NA	NA	NA	NA	NA	NA	NA
Certhionyx_variegatus	Meliphagidae	0	205.109	195.937	0.339968	0.324766	22703925	0	131.896	-26.4568	NA	NA	NA	NA	NA	NA	Herbivore	Generalist	Australasian
Certhionyx_variegatus	Meliphagidae	1	107.501	111.532	0.327378	0.339653	22703925	0	131.896	-26.4568	NA	NA	NA	NA	NA	NA	Herbivore	Generalist	Australasian
Cettia_acanthizoides	Scotocercidae	0	189.28	126.753	0.385745	0.258319	22735889	0	106.585	30.1894	NA	NA	NA	NA	NA	NA	NA	NA	NA
Cettia_acanthizoides	Scotocercidae	1	187.147	122.229	0.388725	0.253884	22735889	0	106.585	30.1894	NA	NA	NA	NA	NA	NA	NA	NA	NA
Cettia_annae	Scotocercidae	0	156.412	93.325	0.395026	0.235697	22714391	1	134.545	7.45637	NA	NA	NA	NA	NA	NA	NA	NA	NA
Cettia_annae	Scotocercidae	1	154.628	92.6437	0.395462	0.236937	22714391	1	134.545	7.45637	NA	NA	NA	NA	NA	NA	NA	NA	NA
Cettia_brunnifrons	Scotocercidae	0	166.8	119.066	0.38591	0.275473	22714440	0	94.745	25.7272	NA	NA	NA	NA	NA	NA	Invertivore	Dense habitat	Indomalayan
Cettia_brunnifrons	Scotocercidae	1	166.03	118.142	0.390061	0.277556	22714440	0	94.745	25.7272	NA	NA	NA	NA	NA	NA	Invertivore	Dense habitat	Indomalayan
Cettia_carolinae	Scotocercidae	0	163.471	121.731	0.383519	0.285594	22714418	1	131.409	-7.58557	NA	NA	NA	NA	NA	NA	NA	NA	NA
Cettia_carolinae	Scotocercidae	1	157.821	122.994	0.376757	0.293615	22714418	1	131.409	-7.58557	NA	NA	NA	NA	NA	NA	NA	NA	NA
Cettia_cetti	Scotocercidae	0	162.946	124.63	0.377606	0.288815	22714445	0	37.5543	34.652	NA	NA	NA	NA	NA	NA	Invertivore	Water	Palearctic
Cettia_cetti	Scotocercidae	1	164.741	128.445	0.375619	0.292862	22714445	0	37.5543	34.652	NA	NA	NA	NA	NA	NA	Invertivore	Water	Palearctic
Cettia_diphone	Scotocercidae	0	180.746	139.447	0.369447	0.28503	22714380	1	127.872	29.1277	NA	NA	NA	NA	NA	NA	NA	NA	NA
Cettia_diphone	Scotocercidae	1	187.901	149.66	0.364457	0.290284	22714380	1	127.872	29.1277	NA	NA	NA	NA	NA	NA	NA	NA	NA
Cettia_flavolivacea	Scotocercidae	0	147.289	82.7224	0.402541	0.226081	105295705	0	99.2442	24.982	NA	NA	NA	NA	NA	NA	NA	NA	NA
Cettia_flavolivacea	Scotocercidae	1	157.796	97.5758	0.389214	0.240676	105295705	0	99.2442	24.982	NA	NA	NA	NA	NA	NA	NA	NA	NA
Cettia_fortipes	Scotocercidae	0	139.24	92.8902	0.394267	0.263025	22714408	0	105.527	25.7526	NA	NA	NA	NA	NA	NA	NA	NA	NA
Cettia_fortipes	Scotocercidae	1	137.087	89.5442	0.397121	0.259397	22714408	0	105.527	25.7526	NA	NA	NA	NA	NA	NA	NA	NA	NA
Cettia_haddeni	Scotocercidae	0	113.882	83.9182	0.379599	0.279723	22734397	1	155.153	-6.01054	NA	NA	NA	NA	NA	NA	NA	NA	NA
Cettia_haddeni	Scotocercidae	1	137.523	108.062	0.36681	0.28823	22734397	1	155.153	-6.01054	NA	NA	NA	NA	NA	NA	NA	NA	NA
Cettia_major	Scotocercidae	0	150.302	108.847	0.390531	0.282816	22714423	0	97.8743	29.8987	NA	NA	NA	NA	NA	NA	Invertivore	Dense habitat	Indomalayan
Cettia_major	Scotocercidae	1	151.017	113.137	0.386087	0.289243	22714423	0	97.8743	29.8987	NA	NA	NA	NA	NA	NA	Invertivore	Dense habitat	Indomalayan
Cettia_pallidipes	Scotocercidae	0	176.224	152.41	0.355212	0.30721	22714371	0	91.9398	25.4903	NA	NA	NA	NA	NA	NA	NA	NA	NA
Cettia_pallidipes	Scotocercidae	1	173.966	152.642	0.35388	0.310502	22714371	0	91.9398	25.4903	NA	NA	NA	NA	NA	NA	NA	NA	NA
Cettia_parens	Scotocercidae	0	147.529	82.7528	0.434877	0.243933	22714396	1	161.951	-10.6449	NA	NA	NA	NA	NA	NA	NA	NA	NA
Cettia_parens	Scotocercidae	1	149.472	82.3197	0.438074	0.241263	22714396	1	161.951	-10.6449	NA	NA	NA	NA	NA	NA	NA	NA	NA
Cettia_ruficapilla	Scotocercidae	0	164.599	118.538	0.389003	0.280147	22714403	1	-0.732121	-17.1286	NA	NA	NA	NA	NA	NA	NA	NA	NA
Cettia_ruficapilla	Scotocercidae	1	174.74	128.42	0.385836	0.283559	22714403	1	-0.732121	-17.1286	NA	NA	NA	NA	NA	NA	NA	NA	NA
Cettia_seebohmi	Scotocercidae	0	166.558	117.875	0.391481	0.277055	22714386	1	121.002	16.9334	NA	NA	NA	NA	NA	NA	NA	NA	NA
Cettia_seebohmi	Scotocercidae	1	166.459	123.101	0.384685	0.284486	22714386	1	121.002	16.9334	NA	NA	NA	NA	NA	NA	NA	NA	NA
Chaetops_aurantius	Chaetopidae	0	123.435	65.5609	0.41347	0.219609	22708101	0	26.9847	-30.6934	NA	NA	NA	NA	NA	NA	Invertivore	Open habitat	Afrotropical
Chaetops_aurantius	Chaetopidae	1	120.362	66.0512	0.408535	0.224193	22708101	0	26.9847	-30.6934	NA	NA	NA	NA	NA	NA	Invertivore	Open habitat	Afrotropical
Chaetops_frenatus	Chaetopidae	0	153.635	76.918	0.427543	0.214052	22708094	0	20.9142	-33.5911	NA	NA	NA	NA	NA	NA	Invertivore	Dense habitat	Afrotropical
Chaetops_frenatus	Chaetopidae	1	109.133	56.722	0.444408	0.230981	22708094	0	20.9142	-33.5911	NA	NA	NA	NA	NA	NA	Invertivore	Dense habitat	Afrotropical
Chaetorhynchus_papuensis	Lamproliidae	0	70.0959	117.197	0.249674	0.417442	22706924	1	141.329	-4.8436	140.5	6	785753	155	155	155	Invertivore	Dense habitat	Australasian
Chaetorhynchus_papuensis	Lamproliidae	1	68.3211	115.678	0.248243	0.420313	22706924	1	141.329	-4.8436	140.5	6	785753	155	155	155	Invertivore	Dense habitat	Australasian
Chaetornis_striata	Locustellidae	0	181.141	135.098	0.382036	0.284929	22715559	0	76.214	18.8833	NA	NA	NA	NA	NA	NA	Invertivore	Generalist	Indomalayan
Chaetornis_striata	Locustellidae	1	180.926	142.656	0.373489	0.294489	22715559	0	76.214	18.8833	NA	NA	NA	NA	NA	NA	Invertivore	Generalist	Indomalayan
Chaimarrornis_leucocephalus	Muscicapidae	0	111.694	76.1391	0.423024	0.288365	22710087	0	97.7004	28.0199	NA	NA	NA	NA	NA	NA	NA	NA	NA
Chaimarrornis_leucocephalus	Muscicapidae	1	110.54	72.7863	0.430663	0.283575	22710087	0	97.7004	28.0199	NA	NA	NA	NA	NA	NA	NA	NA	NA
Chamaea_fasciata	Sylviidae	0	168.812	135.078	0.369756	0.295868	22716861	0	-120.893	38.1543	NA	NA	NA	NA	NA	NA	Omnivore	Dense habitat	Nearctic
Chamaea_fasciata	Sylviidae	1	169.67	134.158	0.370978	0.293333	22716861	0	-120.893	38.1543	NA	NA	NA	NA	NA	NA	Omnivore	Dense habitat	Nearctic
Chamaeza_campanisona	Formicariidae	0	149.153	105.265	0.399555	0.281985	22703212	0	-55.18	-16.3382	NA	NA	NA	NA	NA	NA	Invertivore	Dense habitat	Neotropical
Chamaeza_campanisona	Formicariidae	1	147.238	107.665	0.392531	0.287029	22703212	0	-55.18	-16.3382	NA	NA	NA	NA	NA	NA	Invertivore	Dense habitat	Neotropical
Chamaeza_meruloides	Formicariidae	0	149.313	108.051	0.393139	0.284496	22703221	0	-44.7869	-22.0017	NA	NA	NA	NA	NA	NA	Invertivore	Dense habitat	Neotropical
Chamaeza_meruloides	Formicariidae	1	146.017	109.127	0.38801	0.289982	22703221	0	-44.7869	-22.0017	NA	NA	NA	NA	NA	NA	Invertivore	Dense habitat	Neotropical
Chamaeza_mollissima	Formicariidae	0	100.133	58.2036	0.444136	0.258159	22703228	0	-73.2016	-8.55702	NA	NA	NA	NA	NA	NA	Invertivore	Dense habitat	Neotropical
Chamaeza_mollissima	Formicariidae	1	104.053	57.8437	0.454102	0.252438	22703228	0	-73.2016	-8.55702	NA	NA	NA	NA	NA	NA	Invertivore	Dense habitat	Neotropical
Chamaeza_nobilis	Formicariidae	0	145.44	113.594	0.379728	0.296581	22703215	0	-68.0533	-5.37917	NA	NA	NA	NA	NA	NA	Invertivore	Dense habitat	Neotropical
Chamaeza_nobilis	Formicariidae	1	142.708	107.792	0.386019	0.291572	22703215	0	-68.0533	-5.37917	NA	NA	NA	NA	NA	NA	Invertivore	Dense habitat	Neotropical
Chamaeza_ruficauda	Formicariidae	0	132.964	87.421	0.412015	0.270891	22703225	0	-48.1641	-25.1431	NA	NA	NA	NA	NA	NA	Invertivore	Dense habitat	Neotropical
Chamaeza_ruficauda	Formicariidae	1	142.869	91.8484	0.41509	0.266856	22703225	0	-48.1641	-25.1431	NA	NA	NA	NA	NA	NA	Invertivore	Dense habitat	Neotropical
Chamaeza_turdina	Formicariidae	0	138.601	102.77	0.390794	0.289768	22703218	0	-73.2519	5.00813	NA	NA	NA	NA	NA	NA	Invertivore	Dense habitat	Neotropical
Chamaeza_turdina	Formicariidae	1	128.171	89.9689	0.401978	0.282165	22703218	0	-73.2519	5.00813	NA	NA	NA	NA	NA	NA	Invertivore	Dense habitat	Neotropical
Charitospiza_eucosma	Thraupidae	0	155.766	83.2714	0.417392	0.223135	22723036	0	-51.3607	-17.196	NA	NA	NA	NA	NA	NA	Omnivore	Open habitat	Neotropical
Charitospiza_eucosma	Thraupidae	1	93.5183	78.5947	0.360639	0.303088	22723036	0	-51.3607	-17.196	NA	NA	NA	NA	NA	NA	Omnivore	Open habitat	Neotropical
Chasiempis_sandwichensis	Monarchidae	0	174.358	136.884	0.368414	0.289232	22736440	1	-155.531	19.6045	NA	NA	NA	NA	NA	NA	Invertivore	Dense habitat	Nearctic
Chasiempis_sandwichensis	Monarchidae	1	145.688	106.685	0.383511	0.280839	22736440	1	-155.531	19.6045	NA	NA	NA	NA	NA	NA	Invertivore	Dense habitat	Nearctic
Chelidorhynx_hypoxantha	Stenostiridae	0	170.196	59.4951	0.432941	0.151342	22706775	0	89.061	27.2475	NA	NA	NA	NA	NA	NA	NA	NA	NA
Chelidorhynx_hypoxantha	Stenostiridae	1	166.423	60.4969	0.42954	0.156143	22706775	0	89.061	27.2475	NA	NA	NA	NA	NA	NA	NA	NA	NA
Cheramoeca_leucosterna	Hirundinidae	0	151.47	149.369	0.334209	0.329573	22712165	0	134.352	-27.4069	NA	NA	NA	NA	NA	NA	Invertivore	Water	Australasian
Cheramoeca_leucosterna	Hirundinidae	1	155.592	155.634	0.332095	0.332185	22712165	0	134.352	-27.4069	NA	NA	NA	NA	NA	NA	Invertivore	Water	Australasian
Chersomanes_albofasciata	Alaudidae	0	188.586	131.972	0.38872	0.272025	22717188	0	20.674	-24.2596	NA	NA	NA	NA	NA	NA	Invertivore	Generalist	Afrotropical
Chersomanes_albofasciata	Alaudidae	1	195.157	142.72	0.38045	0.278226	22717188	0	20.674	-24.2596	NA	NA	NA	NA	NA	NA	Invertivore	Generalist	Afrotropical
Chersophilus_duponti	Alaudidae	0	177.412	154.055	0.357492	0.310426	22717380	0	4.06076	34.3934	NA	NA	NA	NA	NA	NA	Omnivore	Open habitat	Palearctic
Chersophilus_duponti	Alaudidae	1	175.123	155.463	0.353363	0.313692	22717380	0	4.06076	34.3934	NA	NA	NA	NA	NA	NA	Omnivore	Open habitat	Palearctic
Chiroxiphia_boliviana	Pipridae	0	120.733	72.8387	0.367446	0.221682	22701080	0	-67.0865	-15.9254	NA	NA	NA	NA	NA	NA	Omnivore	Dense habitat	Neotropical
Chiroxiphia_boliviana	Pipridae	1	47.3591	39.7661	0.387153	0.325081	22701080	0	-67.0865	-15.9254	NA	NA	NA	NA	NA	NA	Omnivore	Dense habitat	Neotropical
Chiroxiphia_caudata	Pipridae	0	106.089	59.8478	0.356744	0.201249	22701083	0	-49.7835	-23.4598	NA	NA	NA	NA	NA	NA	Omnivore	Dense habitat	Neotropical
Chiroxiphia_caudata	Pipridae	1	110.45	110.422	0.341117	0.341032	22701083	0	-49.7835	-23.4598	NA	NA	NA	NA	NA	NA	Omnivore	Dense habitat	Neotropical
Chiroxiphia_lanceolata	Pipridae	0	124.332	67.6328	0.37039	0.20148	22701074	0	-71.2424	9.37619	NA	NA	NA	NA	NA	NA	Herbivore	Dense habitat	Neotropical
Chiroxiphia_lanceolata	Pipridae	1	59.4253	44.5101	0.406913	0.304782	22701074	0	-71.2424	9.37619	NA	NA	NA	NA	NA	NA	Herbivore	Dense habitat	Neotropical
Chiroxiphia_linearis	Pipridae	0	135.563	70.1156	0.37838	0.195704	22701071	0	-88.4053	13.2745	NA	NA	NA	NA	NA	NA	Herbivore	Dense habitat	Neotropical
Chiroxiphia_linearis	Pipridae	1	54.7439	40.5858	0.40524	0.300435	22701071	0	-88.4053	13.2745	NA	NA	NA	NA	NA	NA	Herbivore	Dense habitat	Neotropical
Chiroxiphia_pareola	Pipridae	0	130.251	72.3143	0.373221	0.207209	22701077	0	-59.2087	-4.85912	NA	NA	NA	NA	NA	NA	Omnivore	Dense habitat	Neotropical
Chiroxiphia_pareola	Pipridae	1	54.4069	42.1974	0.400846	0.310893	22701077	0	-59.2087	-4.85912	NA	NA	NA	NA	NA	NA	Omnivore	Dense habitat	Neotropical
Chlamydera_cerviniventris	Ptilonorhynchidae	0	154.194	102.373	0.392527	0.260608	22703703	1	143.585	-7.55048	142.18	10.17	204.6	15	50	50	Omnivore	Dense habitat	Australasian
Chlamydera_cerviniventris	Ptilonorhynchidae	1	157.8	112.713	0.382088	0.272917	22703703	1	143.585	-7.55048	142.18	10.17	204.6	15	50	50	Omnivore	Dense habitat	Australasian
Chlamydera_guttata	Ptilonorhynchidae	0	176.719	77.0171	0.45487	0.19824	22703682	0	124.418	-24.9554	NA	NA	NA	NA	NA	NA	Herbivore	Dense habitat	Australasian
Chlamydera_guttata	Ptilonorhynchidae	1	175.06	76.9667	0.455582	0.2003	22703682	0	124.418	-24.9554	NA	NA	NA	NA	NA	NA	Herbivore	Dense habitat	Australasian
Chlamydera_lauterbachi	Ptilonorhynchidae	0	160.428	55.7458	0.449832	0.156308	22703700	1	141.508	-4.61939	140.5	6	785753	155	155	155	Omnivore	Dense habitat	Australasian
Chlamydera_lauterbachi	Ptilonorhynchidae	1	156.035	50.5379	0.45611	0.147729	22703700	1	141.508	-4.61939	140.5	6	785753	155	155	155	Omnivore	Dense habitat	Australasian
Chlamydera_maculata	Ptilonorhynchidae	0	172.576	94.3364	0.423379	0.231435	22703688	0	145.287	-25.8622	NA	NA	NA	NA	NA	NA	Omnivore	Generalist	Australasian
Chlamydera_maculata	Ptilonorhynchidae	1	173.189	109.794	0.400733	0.254046	22703688	0	145.287	-25.8622	NA	NA	NA	NA	NA	NA	Omnivore	Generalist	Australasian
Chlamydera_nuchalis	Ptilonorhynchidae	0	178.166	153.686	0.356268	0.307318	22703694	0	136.214	-16.5805	NA	NA	NA	NA	NA	NA	Herbivore	Open habitat	Australasian
Chlamydera_nuchalis	Ptilonorhynchidae	1	184.934	160.671	0.35532	0.308703	22703694	0	136.214	-16.5805	NA	NA	NA	NA	NA	NA	Herbivore	Open habitat	Australasian
Chlamydochaera_jefferyi	Turdidae	0	159.802	100.827	0.400501	0.252695	22708965	1	115.229	2.4635	113	1	748168	125	125	550	Herbivore	Dense habitat	Indomalayan
Chlamydochaera_jefferyi	Turdidae	1	164.531	148.339	0.348698	0.314382	22708965	1	115.229	2.4635	113	1	748168	125	125	550	Herbivore	Dense habitat	Indomalayan
Chlorocharis_emiliae	Zosteropidae	0	128.043	25.2359	0.460798	0.0908187	22714332	1	113.854	2.08395	NA	NA	NA	NA	NA	NA	Invertivore	Dense habitat	Indomalayan
Chlorocharis_emiliae	Zosteropidae	1	122.975	24.2188	0.459739	0.0905415	22714332	1	113.854	2.08395	NA	NA	NA	NA	NA	NA	Invertivore	Dense habitat	Indomalayan
Chlorochrysa_calliparaea	Thraupidae	0	140.128	80.35	0.354391	0.203209	103845906	0	-76.996	-4.80733	NA	NA	NA	NA	NA	NA	Herbivore	Dense habitat	Neotropical
Chlorochrysa_calliparaea	Thraupidae	1	86.5951	114.214	0.259698	0.342525	103845906	0	-76.996	-4.80733	NA	NA	NA	NA	NA	NA	Herbivore	Dense habitat	Neotropical
Chlorochrysa_nitidissima	Thraupidae	0	181.783	86.1401	0.38798	0.183849	22722799	0	-76.4243	3.86042	NA	NA	NA	NA	NA	NA	Invertivore	Dense habitat	Neotropical
Chlorochrysa_nitidissima	Thraupidae	1	158.353	87.5318	0.374062	0.206769	22722799	0	-76.4243	3.86042	NA	NA	NA	NA	NA	NA	Invertivore	Dense habitat	Neotropical
Chlorochrysa_phoenicotis	Thraupidae	0	129.658	60.1053	0.352354	0.163341	22722793	0	-77.4388	2.37284	NA	NA	NA	NA	NA	NA	Invertivore	Dense habitat	Neotropical
Chlorochrysa_phoenicotis	Thraupidae	1	135.705	63.8842	0.356173	0.167671	22722793	0	-77.4388	2.37284	NA	NA	NA	NA	NA	NA	Invertivore	Dense habitat	Neotropical
Chlorocichla_falkensteini	Pycnonotidae	0	144.429	81.2638	0.400977	0.225612	22712860	0	13.9319	-1.88011	NA	NA	NA	NA	NA	NA	Herbivore	Generalist	Afrotropical
Chlorocichla_falkensteini	Pycnonotidae	1	145.466	75.2624	0.407722	0.210951	22712860	0	13.9319	-1.88011	NA	NA	NA	NA	NA	NA	Herbivore	Generalist	Afrotropical
Chlorocichla_flavicollis	Pycnonotidae	0	129.833	72.0674	0.411549	0.228441	103817373	0	-0.650016	9.56016	NA	NA	NA	NA	NA	NA	NA	NA	NA
Chlorocichla_flavicollis	Pycnonotidae	1	131.104	68.804	0.415508	0.21806	103817373	0	-0.650016	9.56016	NA	NA	NA	NA	NA	NA	NA	NA	NA
Chlorocichla_flaviventris	Pycnonotidae	0	159.054	62.3601	0.444293	0.174194	22712865	0	29.1955	-13.6598	NA	NA	NA	NA	NA	NA	Omnivore	Dense habitat	Afrotropical
Chlorocichla_flaviventris	Pycnonotidae	1	157.2	54.5481	0.455281	0.157982	22712865	0	29.1955	-13.6598	NA	NA	NA	NA	NA	NA	Omnivore	Dense habitat	Afrotropical
Chlorocichla_laetissima	Pycnonotidae	0	177.416	12.0166	0.509946	0.034539	22712869	0	30.8339	-0.692574	NA	NA	NA	NA	NA	NA	Herbivore	Dense habitat	Afrotropical
Chlorocichla_laetissima	Pycnonotidae	1	177.747	18.4059	0.499881	0.0517632	22712869	0	30.8339	-0.692574	NA	NA	NA	NA	NA	NA	Herbivore	Dense habitat	Afrotropical
Chlorocichla_prigoginei	Pycnonotidae	0	169.081	47.0099	0.455938	0.126765	22712873	0	29.3443	0.236212	NA	NA	NA	NA	NA	NA	Omnivore	Dense habitat	Afrotropical
Chlorocichla_prigoginei	Pycnonotidae	1	169.744	45.4056	0.456709	0.122167	22712873	0	29.3443	0.236212	NA	NA	NA	NA	NA	NA	Omnivore	Dense habitat	Afrotropical
Chlorocichla_simplex	Pycnonotidae	0	140.804	101.077	0.389077	0.279301	22712851	0	12.9997	1.7239	NA	NA	NA	NA	NA	NA	Omnivore	Dense habitat	Afrotropical
Chlorocichla_simplex	Pycnonotidae	1	137.787	99.2324	0.385885	0.277909	22712851	0	12.9997	1.7239	NA	NA	NA	NA	NA	NA	Omnivore	Dense habitat	Afrotropical
Chloropeta_gracilirostris	Acrocephalidae	0	180.091	92.7977	0.401727	0.207002	103779235	0	31.191	-2.23838	NA	NA	NA	NA	NA	NA	NA	NA	NA
Chloropeta_gracilirostris	Acrocephalidae	1	179.157	96.6727	0.395853	0.213601	103779235	0	31.191	-2.23838	NA	NA	NA	NA	NA	NA	NA	NA	NA
Chloropeta_natalensis	Acrocephalidae	0	185.681	91.3891	0.401995	0.197855	22714920	0	26.6919	-8.69966	NA	NA	NA	NA	NA	NA	NA	NA	NA
Chloropeta_natalensis	Acrocephalidae	1	185.165	81.5087	0.41201	0.181365	22714920	0	26.6919	-8.69966	NA	NA	NA	NA	NA	NA	NA	NA	NA
Chloropeta_similis	Acrocephalidae	0	181.89	107.197	0.383133	0.2258	22714927	0	34.0351	-3.25856	NA	NA	NA	NA	NA	NA	NA	NA	NA
Chloropeta_similis	Acrocephalidae	1	180.22	100.727	0.388363	0.21706	22714927	0	34.0351	-3.25856	NA	NA	NA	NA	NA	NA	NA	NA	NA
Chlorophanes_spiza	Thraupidae	0	142.018	78.9973	0.356229	0.198151	22723000	0	-62.9935	-3.78411	NA	NA	NA	NA	NA	NA	Herbivore	Dense habitat	Neotropical
Chlorophanes_spiza	Thraupidae	1	75.3586	146.595	0.209531	0.407599	22723000	0	-62.9935	-3.78411	NA	NA	NA	NA	NA	NA	Herbivore	Dense habitat	Neotropical
Chlorophonia_callophrys	Fringillidae	0	119.511	88.2704	0.313327	0.231422	22722790	0	-84.2463	10.1125	NA	NA	NA	NA	NA	NA	Herbivore	Dense habitat	Neotropical
Chlorophonia_callophrys	Fringillidae	1	132.696	82.4238	0.346038	0.214941	22722790	0	-84.2463	10.1125	NA	NA	NA	NA	NA	NA	Herbivore	Dense habitat	Neotropical
Chlorophonia_cyanea	Fringillidae	0	132.661	79.7554	0.335318	0.201592	22722781	0	-58.4211	-13.4745	NA	NA	NA	NA	NA	NA	Herbivore	Dense habitat	Neotropical
Chlorophonia_cyanea	Fringillidae	1	112.603	86.6618	0.304423	0.234291	22722781	0	-58.4211	-13.4745	NA	NA	NA	NA	NA	NA	Herbivore	Dense habitat	Neotropical
Chlorophonia_flavirostris	Fringillidae	0	138.974	65.1189	0.356855	0.167211	22722778	0	-77.3223	2.94886	NA	NA	NA	NA	NA	NA	Herbivore	Dense habitat	Neotropical
Chlorophonia_flavirostris	Fringillidae	1	152.963	72.2677	0.366727	0.17326	22722778	0	-77.3223	2.94886	NA	NA	NA	NA	NA	NA	Herbivore	Dense habitat	Neotropical
Chlorophonia_occipitalis	Fringillidae	0	115.478	78.7197	0.309017	0.210652	22722787	0	-88.7439	14.9129	NA	NA	NA	NA	NA	NA	Herbivore	Dense habitat	Neotropical
Chlorophonia_occipitalis	Fringillidae	1	116.304	68.7688	0.326338	0.192958	22722787	0	-88.7439	14.9129	NA	NA	NA	NA	NA	NA	Herbivore	Dense habitat	Neotropical
Chlorophonia_pyrrhophrys	Fringillidae	0	121.715	84.8692	0.330054	0.230139	22722784	0	-75.8662	-0.0667347	NA	NA	NA	NA	NA	NA	Herbivore	Dense habitat	Neotropical
Chlorophonia_pyrrhophrys	Fringillidae	1	99.0393	94.8592	0.310407	0.297306	22722784	0	-75.8662	-0.0667347	NA	NA	NA	NA	NA	NA	Herbivore	Dense habitat	Neotropical
Chloropsis_aurifrons	Chloropseidae	0	125.721	67.5211	0.368853	0.1981	22734342	0	91.9254	19.9201	NA	NA	NA	NA	NA	NA	Herbivore	Dense habitat	Indomalayan
Chloropsis_aurifrons	Chloropseidae	1	136.867	77.09	0.38779	0.218421	22734342	0	91.9254	19.9201	NA	NA	NA	NA	NA	NA	Herbivore	Dense habitat	Indomalayan
Chloropsis_cyanopogon	Chloropseidae	0	159.292	81.6074	0.372425	0.190798	22704953	1	107.935	1.16203	NA	NA	NA	NA	NA	NA	Herbivore	Dense habitat	Indomalayan
Chloropsis_cyanopogon	Chloropseidae	1	134.514	81.7864	0.349077	0.212244	22704953	1	107.935	1.16203	NA	NA	NA	NA	NA	NA	Herbivore	Dense habitat	Indomalayan
Chloropsis_flavipennis	Chloropseidae	0	136.048	74.8016	0.353486	0.194353	22704944	1	124.604	9.05993	125	10.3	7367.6	10	30	1500	Herbivore	Dense habitat	Indomalayan
Chloropsis_flavipennis	Chloropseidae	1	135.854	74.7221	0.353025	0.194169	22704944	1	124.604	9.05993	125	10.3	7367.6	10	30	1500	Herbivore	Dense habitat	Indomalayan
Chloropsis_hardwickii	Chloropseidae	0	175.839	71.6842	0.409123	0.166787	103775266	0	96.3152	23.1838	NA	NA	NA	NA	NA	NA	Herbivore	Dense habitat	Indomalayan
Chloropsis_hardwickii	Chloropseidae	1	124.234	62.3199	0.403705	0.202513	103775266	0	96.3152	23.1838	NA	NA	NA	NA	NA	NA	Herbivore	Dense habitat	Indomalayan
Chloropsis_jerdoni	Chloropseidae	0	187.104	106.104	0.379631	0.215284	22732257	0	78.9156	19.068	NA	NA	NA	NA	NA	NA	Herbivore	Generalist	Indomalayan
Chloropsis_jerdoni	Chloropseidae	1	149.459	74.0923	0.393055	0.194852	22732257	0	78.9156	19.068	NA	NA	NA	NA	NA	NA	Herbivore	Generalist	Indomalayan
Chloropsis_kinabaluensis	Chloropseidae	0	116.772	76.0874	0.33024	0.215181	22732262	1	115.831	2.86535	113	1	748168	125	125	550	Herbivore	Dense habitat	Indomalayan
Chloropsis_kinabaluensis	Chloropseidae	1	158.796	77.0064	0.385115	0.186758	22732262	1	115.831	2.86535	113	1	748168	125	125	550	Herbivore	Dense habitat	Indomalayan
Chloropsis_media	Chloropseidae	0	159.25	83.2168	0.372223	0.194507	22732267	1	99.6838	0.82329	NA	NA	NA	NA	NA	NA	Herbivore	Dense habitat	Indomalayan
Chloropsis_media	Chloropseidae	1	124.779	66.3469	0.368992	0.196199	22732267	1	99.6838	0.82329	NA	NA	NA	NA	NA	NA	Herbivore	Dense habitat	Indomalayan
Chloropsis_palawanensis	Chloropseidae	0	161.685	68.8671	0.393446	0.167582	22704947	1	118.704	9.94252	118.7	10	12188.6	150	150	950	Invertivore	Dense habitat	Indomalayan
Chloropsis_palawanensis	Chloropseidae	1	161.285	71.8328	0.389708	0.173567	22704947	1	118.704	9.94252	118.7	10	12188.6	150	150	950	Invertivore	Dense habitat	Indomalayan
Chloropsis_sonnerati	Chloropseidae	0	152.878	98.751	0.350231	0.226231	22704950	1	108.316	0.78877	NA	NA	NA	NA	NA	NA	Herbivore	Dense habitat	Indomalayan
Chloropsis_sonnerati	Chloropseidae	1	132.916	82.9504	0.354586	0.22129	22704950	1	108.316	0.78877	NA	NA	NA	NA	NA	NA	Herbivore	Dense habitat	Indomalayan
Chloropsis_venusta	Chloropseidae	0	126.697	105.977	0.312049	0.261017	22704969	1	99.6573	0.780273	NA	NA	NA	NA	NA	NA	Omnivore	Dense habitat	Indomalayan
Chloropsis_venusta	Chloropseidae	1	148.114	109.99	0.350896	0.260576	22704969	1	99.6573	0.780273	NA	NA	NA	NA	NA	NA	Omnivore	Dense habitat	Indomalayan
Chlorornis_riefferii	Thraupidae	0	134.538	68.1353	0.37724	0.191049	22722150	0	-74.5248	-4.42713	NA	NA	NA	NA	NA	NA	Omnivore	Dense habitat	Neotropical
Chlorornis_riefferii	Thraupidae	1	135.726	67.1398	0.382049	0.188988	22722150	0	-74.5248	-4.42713	NA	NA	NA	NA	NA	NA	Omnivore	Dense habitat	Neotropical
Chlorospingus_canigularis	Passerellidae	0	193.834	129.502	0.377387	0.252135	22722203	0	-76.0453	-1.8122	NA	NA	NA	NA	NA	NA	Omnivore	Dense habitat	Neotropical
Chlorospingus_canigularis	Passerellidae	1	193.2	129.886	0.376592	0.253179	22722203	0	-76.0453	-1.8122	NA	NA	NA	NA	NA	NA	Omnivore	Dense habitat	Neotropical
Chlorospingus_flavigularis	Passerellidae	0	181.683	100.644	0.397067	0.219957	103768776	0	-76.2041	-4.38081	NA	NA	NA	NA	NA	NA	Herbivore	Generalist	Neotropical
Chlorospingus_flavigularis	Passerellidae	1	182.052	101.006	0.396404	0.219933	103768776	0	-76.2041	-4.38081	NA	NA	NA	NA	NA	NA	Herbivore	Generalist	Neotropical
Chlorospingus_flavovirens	Thraupidae	0	166.213	57.0067	0.432074	0.14819	22722198	0	-78.4832	0.822014	NA	NA	NA	NA	NA	NA	NA	NA	NA
Chlorospingus_flavovirens	Thraupidae	1	171.471	65.029	0.425708	0.161447	22722198	0	-78.4832	0.822014	NA	NA	NA	NA	NA	NA	NA	NA	NA
Chlorospingus_inornatus	Passerellidae	0	160.492	72.0408	0.412581	0.185197	22722172	0	-77.9648	7.74601	NA	NA	NA	NA	NA	NA	Omnivore	Dense habitat	Neotropical
Chlorospingus_inornatus	Passerellidae	1	165.002	79.273	0.40813	0.196081	22722172	0	-77.9648	7.74601	NA	NA	NA	NA	NA	NA	Omnivore	Dense habitat	Neotropical
Chlorospingus_ophthalmicus	Passerellidae	0	180.743	128.564	0.371798	0.264464	22722162	0	-78.5159	1.29701	NA	NA	NA	NA	NA	NA	NA	NA	NA
Chlorospingus_ophthalmicus	Passerellidae	1	177.181	122.468	0.374726	0.259012	22722162	0	-78.5159	1.29701	NA	NA	NA	NA	NA	NA	NA	NA	NA
Chlorospingus_parvirostris	Passerellidae	0	164.618	107.686	0.377201	0.24675	22722187	0	-74.5054	-6.27497	NA	NA	NA	NA	NA	NA	Invertivore	Generalist	Neotropical
Chlorospingus_parvirostris	Passerellidae	1	169.4	107.4	0.380636	0.241324	22722187	0	-74.5054	-6.27497	NA	NA	NA	NA	NA	NA	Invertivore	Generalist	Neotropical
Chlorospingus_pileatus	Passerellidae	0	162.079	110.973	0.376213	0.257587	22722182	0	-83.1367	9.37021	NA	NA	NA	NA	NA	NA	Omnivore	Dense habitat	Neotropical
Chlorospingus_pileatus	Passerellidae	1	163.717	104.377	0.383338	0.244396	22722182	0	-83.1367	9.37021	NA	NA	NA	NA	NA	NA	Omnivore	Dense habitat	Neotropical
Chlorospingus_semifuscus	Passerellidae	0	157.631	111.315	0.372384	0.262969	22722177	0	-77.481	2.2691	NA	NA	NA	NA	NA	NA	Herbivore	Dense habitat	Neotropical
Chlorospingus_semifuscus	Passerellidae	1	152.744	110.437	0.367588	0.265773	22722177	0	-77.481	2.2691	NA	NA	NA	NA	NA	NA	Herbivore	Dense habitat	Neotropical
Chlorospingus_tacarcunae	Passerellidae	0	193.606	80.7133	0.423087	0.176382	22722167	0	-78.5091	8.81652	NA	NA	NA	NA	NA	NA	Invertivore	Dense habitat	Neotropical
Chlorospingus_tacarcunae	Passerellidae	1	196.228	86.729	0.418423	0.184934	22722167	0	-78.5091	8.81652	NA	NA	NA	NA	NA	NA	Invertivore	Dense habitat	Neotropical
Chlorothraupis_carmioli	Cardinalidae	0	174.981	93.6323	0.393255	0.210431	103811314	0	-83.1303	11.3977	NA	NA	NA	NA	NA	NA	NA	NA	NA
Chlorothraupis_carmioli	Cardinalidae	1	173.642	94.394	0.391578	0.212866	103811314	0	-83.1303	11.3977	NA	NA	NA	NA	NA	NA	NA	NA	NA
Chlorothraupis_frenata	Cardinalidae	0	180.984	98.9076	0.390753	0.213546	103811345	0	-71.8742	-11.461	NA	NA	NA	NA	NA	NA	NA	NA	NA
Chlorothraupis_frenata	Cardinalidae	1	183.98	100.532	0.391402	0.213872	103811345	0	-71.8742	-11.461	NA	NA	NA	NA	NA	NA	NA	NA	NA
Chlorothraupis_olivacea	Cardinalidae	0	147.797	74.4129	0.394883	0.198817	22722330	0	-77.1355	5.07513	NA	NA	NA	NA	NA	NA	NA	NA	NA
Chlorothraupis_olivacea	Cardinalidae	1	152.697	79.1278	0.393496	0.20391	22722330	0	-77.1355	5.07513	NA	NA	NA	NA	NA	NA	NA	NA	NA
Chlorothraupis_stolzmanni	Cardinalidae	0	163.063	88.6357	0.39754	0.21609	22722335	0	-77.8881	1.80681	NA	NA	NA	NA	NA	NA	NA	NA	NA
Chlorothraupis_stolzmanni	Cardinalidae	1	163.773	88.0173	0.398636	0.214241	22722335	0	-77.8881	1.80681	NA	NA	NA	NA	NA	NA	NA	NA	NA
Chondestes_grammacus	Passerellidae	0	178.553	152.749	0.362903	0.310457	22721191	0	-104.486	27.2679	NA	NA	NA	NA	NA	NA	Herbivore	Open habitat	Nearctic
Chondestes_grammacus	Passerellidae	1	168.881	146.225	0.359281	0.311082	22721191	0	-104.486	27.2679	NA	NA	NA	NA	NA	NA	Herbivore	Open habitat	Nearctic
Chrysomma_altirostre	Sylviidae	0	183.411	123.283	0.396421	0.26646	22716326	0	83.3525	26.0642	NA	NA	NA	NA	NA	NA	Invertivore	Generalist	Indomalayan
Chrysomma_altirostre	Sylviidae	1	184.997	119.113	0.404257	0.260286	22716326	0	83.3525	26.0642	NA	NA	NA	NA	NA	NA	Invertivore	Generalist	Indomalayan
Chrysomma_poecilotis	Sylviidae	0	163.748	111.937	0.394422	0.269625	22716332	0	102.206	30.6565	NA	NA	NA	NA	NA	NA	NA	NA	NA
Chrysomma_poecilotis	Sylviidae	1	170.299	117.143	0.393413	0.270616	22716332	0	102.206	30.6565	NA	NA	NA	NA	NA	NA	NA	NA	NA
Chrysomma_sinense	Sylviidae	0	197.5	139.191	0.392165	0.276384	22716323	0	87.3109	21.7124	NA	NA	NA	NA	NA	NA	Invertivore	Generalist	Indomalayan
Chrysomma_sinense	Sylviidae	1	191.246	134.752	0.392722	0.276712	22716323	0	87.3109	21.7124	NA	NA	NA	NA	NA	NA	Invertivore	Generalist	Indomalayan
Chrysomus_icterocephalus	Icteridae	0	123.65	54.2027	0.408985	0.179281	22724200	0	-65.5763	4.36164	NA	NA	NA	NA	NA	NA	Herbivore	Generalist	Neotropical
Chrysomus_icterocephalus	Icteridae	1	163.551	44.5406	0.454314	0.123726	22724200	0	-65.5763	4.36164	NA	NA	NA	NA	NA	NA	Herbivore	Generalist	Neotropical
Chrysomus_ruficapillus	Icteridae	0	104.595	65.271	0.401333	0.250446	22724212	0	-51.5373	-20.1807	NA	NA	NA	NA	NA	NA	Herbivore	Water	Neotropical
Chrysomus_ruficapillus	Icteridae	1	85.7842	46.2222	0.455682	0.24553	22724212	0	-51.5373	-20.1807	NA	NA	NA	NA	NA	NA	Herbivore	Water	Neotropical
Chrysothlypis_chrysomelas	Thraupidae	0	192.877	88.7601	0.40813	0.187818	22722281	0	-80.2532	8.90323	NA	NA	NA	NA	NA	NA	Omnivore	Dense habitat	Neotropical
Chrysothlypis_chrysomelas	Thraupidae	1	218.464	41.8841	0.473747	0.0908274	22722281	0	-80.2532	8.90323	NA	NA	NA	NA	NA	NA	Omnivore	Dense habitat	Neotropical
Chrysothlypis_salmoni	Thraupidae	0	190.222	120.903	0.38293	0.243386	22722287	0	-77.1414	4.52594	NA	NA	NA	NA	NA	NA	Invertivore	Dense habitat	Neotropical
Chrysothlypis_salmoni	Thraupidae	1	226.619	60.6652	0.573834	0.153614	22722287	0	-77.1414	4.52594	NA	NA	NA	NA	NA	NA	Invertivore	Dense habitat	Neotropical
Chthonicola_sagittatus	Acanthizidae	0	171.95	140.786	0.364051	0.298072	22728490	0	147.976	-30.6472	NA	NA	NA	NA	NA	NA	NA	NA	NA
Chthonicola_sagittatus	Acanthizidae	1	155.209	127.721	0.363549	0.299164	22728490	0	147.976	-30.6472	NA	NA	NA	NA	NA	NA	NA	NA	NA
Cichladusa_arquata	Muscicapidae	0	205.923	110.976	0.433352	0.233543	22709864	0	30.8405	-11.1495	NA	NA	NA	NA	NA	NA	Invertivore	Dense habitat	Afrotropical
Cichladusa_arquata	Muscicapidae	1	201.223	108.122	0.434375	0.233402	22709864	0	30.8405	-11.1495	NA	NA	NA	NA	NA	NA	Invertivore	Dense habitat	Afrotropical
Cichladusa_guttata	Muscicapidae	0	171.566	127.79	0.37867	0.28205	22709876	0	37.5064	1.64083	NA	NA	NA	NA	NA	NA	Invertivore	Generalist	Afrotropical
Cichladusa_guttata	Muscicapidae	1	160.9	121.859	0.376193	0.284914	22709876	0	37.5064	1.64083	NA	NA	NA	NA	NA	NA	Invertivore	Generalist	Afrotropical
Cichladusa_ruficauda	Muscicapidae	0	186.328	135.18	0.388834	0.282097	22709870	0	15.0403	-7.94373	NA	NA	NA	NA	NA	NA	Invertivore	Dense habitat	Afrotropical
Cichladusa_ruficauda	Muscicapidae	1	189.112	131.72	0.395225	0.275281	22709870	0	15.0403	-7.94373	NA	NA	NA	NA	NA	NA	Invertivore	Dense habitat	Afrotropical
Cichlocolaptes_leucophrus	Furnariidae	0	174.509	106.052	0.414326	0.251793	103670955	0	-41.2127	-19.3407	NA	NA	NA	NA	NA	NA	Invertivore	Dense habitat	Neotropical
Cichlocolaptes_leucophrus	Furnariidae	1	174.542	104.929	0.416278	0.250253	103670955	0	-41.2127	-19.3407	NA	NA	NA	NA	NA	NA	Invertivore	Dense habitat	Neotropical
Cichlopsis_leucogenys	Turdidae	0	140.288	73.8938	0.433577	0.228378	103880486	0	-40.1607	-17.88	NA	NA	NA	NA	NA	NA	Invertivore	Dense habitat	Neotropical
Cichlopsis_leucogenys	Turdidae	1	140.54	77.7164	0.427389	0.236339	103880486	0	-40.1607	-17.88	NA	NA	NA	NA	NA	NA	Invertivore	Dense habitat	Neotropical
Cicinnurus_magnificus	Paradisaeidae	0	143.303	102.768	0.387231	0.277699	22706199	1	141.739	-5.24811	135.71	3.575	393688	78	78	652.5	Omnivore	Dense habitat	Australasian
Cicinnurus_magnificus	Paradisaeidae	1	104.133	65.1633	0.39401	0.24656	22706199	1	141.739	-5.24811	135.71	3.575	393688	78	78	652.5	Omnivore	Dense habitat	Australasian
Cicinnurus_regius	Paradisaeidae	0	143.11	96.2526	0.393794	0.264858	22706208	1	139.982	-4.77714	135.71	3.575	393688	78	78	652.5	Herbivore	Dense habitat	Australasian
Cicinnurus_regius	Paradisaeidae	1	182.929	88.641	0.505878	0.245131	22706208	1	139.982	-4.77714	135.71	3.575	393688	78	78	652.5	Herbivore	Dense habitat	Australasian
Cicinnurus_respublica	Paradisaeidae	0	131.172	103.715	0.36603	0.289411	22706202	1	130.78	-0.305686	NA	NA	NA	NA	NA	NA	Omnivore	Dense habitat	Indomalayan
Cicinnurus_respublica	Paradisaeidae	1	84.3211	62.9992	0.368729	0.27549	22706202	1	130.78	-0.305686	NA	NA	NA	NA	NA	NA	Omnivore	Dense habitat	Indomalayan
Cinclidium_diana	Muscicapidae	0	136.904	88.4573	0.407042	0.263	22710114	1	100.247	0.155346	NA	NA	NA	NA	NA	NA	NA	NA	NA
Cinclidium_diana	Muscicapidae	1	75.3914	105.174	0.279242	0.389554	22710114	1	100.247	0.155346	NA	NA	NA	NA	NA	NA	NA	NA	NA
Cinclidium_frontale	Muscicapidae	0	93.2837	58.6298	0.406891	0.255735	22710117	0	97.4634	24.1276	NA	NA	NA	NA	NA	NA	Invertivore	Dense habitat	Indomalayan
Cinclidium_frontale	Muscicapidae	1	47.7327	75.3572	0.256699	0.405259	22710117	0	97.4634	24.1276	NA	NA	NA	NA	NA	NA	Invertivore	Dense habitat	Indomalayan
Cinclocerthia_gutturalis	Mimidae	0	149.172	134.272	0.347803	0.313061	22711133	1	-61.0016	14.384	61	14.65	1166.6	30	250	410	Invertivore	Dense habitat	Neotropical
Cinclocerthia_gutturalis	Mimidae	1	149.002	134.375	0.348087	0.313916	22711133	1	-61.0016	14.384	61	14.65	1166.6	30	250	410	Invertivore	Dense habitat	Neotropical
Cinclocerthia_ruficauda	Mimidae	0	159.791	86.7319	0.432375	0.234686	22711130	1	-61.6141	15.4461	61.7	15.45	322.7	35	140	500	Invertivore	Dense habitat	Neotropical
Cinclocerthia_ruficauda	Mimidae	1	142.647	85.6564	0.416507	0.250104	22711130	1	-61.6141	15.4461	61.7	15.45	322.7	35	140	500	Invertivore	Dense habitat	Neotropical
Cinclodes_antarcticus	Furnariidae	0	120.874	76.8496	0.389225	0.247463	103670928	1	-59.4089	-51.7425	67.565	49.83	270.6	24	500	800	Invertivore	Water	Neotropical
Cinclodes_antarcticus	Furnariidae	1	118.342	74.9946	0.390312	0.247344	103670928	1	-59.4089	-51.7425	67.565	49.83	270.6	24	500	800	Invertivore	Water	Neotropical
Cinclodes_aricomae	Furnariidae	0	130.606	101.269	0.36703	0.284587	22724402	0	-70.89	-14.3189	NA	NA	NA	NA	NA	NA	Invertivore	Dense habitat	Neotropical
Cinclodes_aricomae	Furnariidae	1	134.591	101.613	0.371063	0.280145	22724402	0	-70.89	-14.3189	NA	NA	NA	NA	NA	NA	Invertivore	Dense habitat	Neotropical
Cinclodes_atacamensis	Furnariidae	0	183.401	137.003	0.378796	0.282966	22702114	0	-68.9285	-21.0513	NA	NA	NA	NA	NA	NA	Invertivore	Generalist	Neotropical
Cinclodes_atacamensis	Furnariidae	1	181.841	137.36	0.376592	0.284471	22702114	0	-68.9285	-21.0513	NA	NA	NA	NA	NA	NA	Invertivore	Generalist	Neotropical
Cinclodes_comechingonus	Furnariidae	0	184.212	158.313	0.352264	0.302737	22702082	0	-64.7679	-28.3777	NA	NA	NA	NA	NA	NA	Invertivore	Open habitat	Neotropical
Cinclodes_comechingonus	Furnariidae	1	188.502	164.279	0.350612	0.305557	22702082	0	-64.7679	-28.3777	NA	NA	NA	NA	NA	NA	Invertivore	Open habitat	Neotropical
Cinclodes_excelsior	Furnariidae	0	166.673	127.405	0.370669	0.28334	22702095	0	-77.7542	0.173569	NA	NA	NA	NA	NA	NA	Invertivore	Generalist	Neotropical
Cinclodes_excelsior	Furnariidae	1	165.066	126.182	0.370574	0.283279	22702095	0	-77.7542	0.173569	NA	NA	NA	NA	NA	NA	Invertivore	Generalist	Neotropical
Cinclodes_fuscus	Furnariidae	0	193.507	158.581	0.35983	0.294886	22736215	0	-64.8778	-38.1479	NA	NA	NA	NA	NA	NA	Invertivore	Open habitat	Neotropical
Cinclodes_fuscus	Furnariidae	1	194.951	161.174	0.358667	0.296524	22736215	0	-64.8778	-38.1479	NA	NA	NA	NA	NA	NA	Invertivore	Open habitat	Neotropical
Cinclodes_nigrofumosus	Furnariidae	0	131.218	105.139	0.362384	0.290363	22702107	0	-71.3769	-29.7105	NA	NA	NA	NA	NA	NA	Invertivore	Water	Neotropical
Cinclodes_nigrofumosus	Furnariidae	1	137.397	112.668	0.358651	0.294101	22702107	0	-71.3769	-29.7105	NA	NA	NA	NA	NA	NA	Invertivore	Water	Neotropical
Cinclodes_olrogi	Furnariidae	0	178.835	144.151	0.361038	0.291017	22702092	0	-64.9872	-32.0461	NA	NA	NA	NA	NA	NA	Invertivore	Open habitat	Neotropical
Cinclodes_olrogi	Furnariidae	1	179.774	143.79	0.361172	0.288878	22702092	0	-64.9872	-32.0461	NA	NA	NA	NA	NA	NA	Invertivore	Open habitat	Neotropical
Cinclodes_oustaleti	Furnariidae	0	161.364	141.87	0.3494	0.307189	22702088	0	-71.6518	-40.6633	NA	NA	NA	NA	NA	NA	Invertivore	Generalist	Neotropical
Cinclodes_oustaleti	Furnariidae	1	159.081	138.997	0.349501	0.305377	22702088	0	-71.6518	-40.6633	NA	NA	NA	NA	NA	NA	Invertivore	Generalist	Neotropical
Cinclodes_pabsti	Furnariidae	0	194.602	161.342	0.35663	0.295677	22702085	0	-49.7735	-28.0277	NA	NA	NA	NA	NA	NA	Invertivore	Open habitat	Neotropical
Cinclodes_pabsti	Furnariidae	1	193.883	161.611	0.355906	0.296666	22702085	0	-49.7735	-28.0277	NA	NA	NA	NA	NA	NA	Invertivore	Open habitat	Neotropical
Cinclodes_palliatus	Furnariidae	0	227.701	214.396	0.343618	0.32354	22702117	0	-75.8171	-11.7064	NA	NA	NA	NA	NA	NA	Invertivore	Generalist	Neotropical
Cinclodes_palliatus	Furnariidae	1	227.617	214.278	0.343691	0.32355	22702117	0	-75.8171	-11.7064	NA	NA	NA	NA	NA	NA	Invertivore	Generalist	Neotropical
Cinclodes_patagonicus	Furnariidae	0	147.375	119.725	0.359508	0.292058	22702100	0	-71.837	-44.199	NA	NA	NA	NA	NA	NA	Invertivore	Water	Neotropical
Cinclodes_patagonicus	Furnariidae	1	133.652	104.372	0.365756	0.285627	22702100	0	-71.837	-44.199	NA	NA	NA	NA	NA	NA	Invertivore	Water	Neotropical
Cinclodes_taczanowskii	Furnariidae	0	140.245	100.016	0.375598	0.267858	22702103	0	-75.7699	-13.4184	NA	NA	NA	NA	NA	NA	Invertivore	Water	Neotropical
Cinclodes_taczanowskii	Furnariidae	1	140.259	98.5451	0.376987	0.264869	22702103	0	-75.7699	-13.4184	NA	NA	NA	NA	NA	NA	Invertivore	Water	Neotropical
Cincloramphus_cruralis	Locustellidae	0	181.496	159.71	0.353299	0.310892	22715511	0	137.583	-25.1624	NA	NA	NA	NA	NA	NA	Invertivore	Generalist	Australasian
Cincloramphus_cruralis	Locustellidae	1	104.778	90.212	0.363156	0.31267	22715511	0	137.583	-25.1624	NA	NA	NA	NA	NA	NA	Invertivore	Generalist	Australasian
Cincloramphus_mathewsi	Locustellidae	0	195.733	168.64	0.355167	0.306007	22715514	0	135.658	-26.9595	NA	NA	NA	NA	NA	NA	Invertivore	Open habitat	Australasian
Cincloramphus_mathewsi	Locustellidae	1	194.853	167.468	0.356704	0.306572	22715514	0	135.658	-26.9595	NA	NA	NA	NA	NA	NA	Invertivore	Open habitat	Australasian
Cinclosoma_ajax	Cinclosomatidae	0	181.359	129.597	0.380578	0.271956	22705363	1	141.333	-6.86505	140.5	6	785753	155	155	155	Invertivore	Dense habitat	Australasian
Cinclosoma_ajax	Cinclosomatidae	1	117.283	99.8098	0.357213	0.303993	22705363	1	141.333	-6.86505	140.5	6	785753	155	155	155	Invertivore	Dense habitat	Australasian
Cinclosoma_castaneothorax	Cinclosomatidae	0	182.608	150.456	0.360374	0.296923	103693193	0	143.997	-26.9032	NA	NA	NA	NA	NA	NA	Invertivore	Generalist	Australasian
Cinclosoma_castaneothorax	Cinclosomatidae	1	132.845	105.169	0.369493	0.292517	103693193	0	143.997	-26.9032	NA	NA	NA	NA	NA	NA	Invertivore	Generalist	Australasian
Cinclosoma_castanotum	Cinclosomatidae	0	156.127	152.273	0.336913	0.328596	22705345	0	129.804	-28.8111	NA	NA	NA	NA	NA	NA	Invertivore	Dense habitat	Australasian
Cinclosoma_castanotum	Cinclosomatidae	1	121.378	115.884	0.338609	0.323283	22705345	0	129.804	-28.8111	NA	NA	NA	NA	NA	NA	Invertivore	Dense habitat	Australasian
Cinclosoma_cinnamomeum	Cinclosomatidae	0	187.556	155.067	0.360655	0.298182	103693226	0	138.051	-27.6147	NA	NA	NA	NA	NA	NA	Invertivore	Generalist	Australasian
Cinclosoma_cinnamomeum	Cinclosomatidae	1	147.99	129.775	0.35139	0.308139	103693226	0	138.051	-27.6147	NA	NA	NA	NA	NA	NA	Invertivore	Generalist	Australasian
Cinclosoma_punctatum	Cinclosomatidae	0	161.215	136.133	0.355533	0.300221	22705342	0	143.889	-34.2267	NA	NA	NA	NA	NA	NA	Invertivore	Generalist	Australasian
Cinclosoma_punctatum	Cinclosomatidae	1	141.18	118.432	0.356968	0.29945	22705342	0	143.889	-34.2267	NA	NA	NA	NA	NA	NA	Invertivore	Generalist	Australasian
Cinclus_cinclus	Cinclidae	0	139.166	127.765	0.345719	0.317398	22708156	0	41.1901	46.1979	NA	NA	NA	NA	NA	NA	Invertivore	Water	Palearctic
Cinclus_cinclus	Cinclidae	1	137.483	126.331	0.345507	0.317481	22708156	0	41.1901	46.1979	NA	NA	NA	NA	NA	NA	Invertivore	Water	Palearctic
Cinclus_leucocephalus	Cinclidae	0	161.43	152.199	0.341578	0.322045	22708166	0	-74.6316	-6.04434	NA	NA	NA	NA	NA	NA	Invertivore	Water	Neotropical
Cinclus_leucocephalus	Cinclidae	1	156.091	148.199	0.340273	0.32307	22708166	0	-74.6316	-6.04434	NA	NA	NA	NA	NA	NA	Invertivore	Water	Neotropical
Cinclus_mexicanus	Cinclidae	0	132.161	122.88	0.342196	0.318167	22708163	0	-130.278	53.4928	NA	NA	NA	NA	NA	NA	Invertivore	Water	Nearctic
Cinclus_mexicanus	Cinclidae	1	134.619	123.609	0.343544	0.315447	22708163	0	-130.278	53.4928	NA	NA	NA	NA	NA	NA	Invertivore	Water	Nearctic
Cinclus_pallasii	Cinclidae	0	120.116	75.0402	0.408686	0.25532	22708160	0	117.355	40.5468	NA	NA	NA	NA	NA	NA	Invertivore	Water	Palearctic
Cinclus_pallasii	Cinclidae	1	119.952	73.0943	0.413202	0.251789	22708160	0	117.355	40.5468	NA	NA	NA	NA	NA	NA	Invertivore	Water	Palearctic
Cinclus_schulzi	Cinclidae	0	137.829	104.764	0.375992	0.285791	22708169	0	-65.1416	-23.8725	NA	NA	NA	NA	NA	NA	NA	NA	NA
Cinclus_schulzi	Cinclidae	1	139.612	106.461	0.376397	0.287022	22708169	0	-65.1416	-23.8725	NA	NA	NA	NA	NA	NA	NA	NA	NA
Cinnycerthia_fulva	Troglodytidae	0	156.766	86.5658	0.440182	0.243067	22733810	0	-69.7546	-14.4083	NA	NA	NA	NA	NA	NA	Invertivore	Dense habitat	Neotropical
Cinnycerthia_fulva	Troglodytidae	1	160.627	86.092	0.443829	0.237882	22733810	0	-69.7546	-14.4083	NA	NA	NA	NA	NA	NA	Invertivore	Dense habitat	Neotropical
Cinnycerthia_olivascens	Troglodytidae	0	154.413	84.8624	0.440881	0.2423	22733815	0	-76.6123	1.78621	NA	NA	NA	NA	NA	NA	Invertivore	Dense habitat	Neotropical
Cinnycerthia_olivascens	Troglodytidae	1	154.303	82.0572	0.446687	0.237545	22733815	0	-76.6123	1.78621	NA	NA	NA	NA	NA	NA	Invertivore	Dense habitat	Neotropical
Cinnycerthia_peruana	Troglodytidae	0	178.444	70.0478	0.489285	0.192068	22733805	0	-76.323	-9.15976	NA	NA	NA	NA	NA	NA	Invertivore	Dense habitat	Neotropical
Cinnycerthia_peruana	Troglodytidae	1	180.727	70.6343	0.487315	0.19046	22733805	0	-76.323	-9.15976	NA	NA	NA	NA	NA	NA	Invertivore	Dense habitat	Neotropical
Cinnycerthia_unirufa	Troglodytidae	0	166.917	73.449	0.475933	0.209426	22711351	0	-76.1555	2.41492	NA	NA	NA	NA	NA	NA	Invertivore	Dense habitat	Neotropical
Cinnycerthia_unirufa	Troglodytidae	1	162.677	70.3042	0.478622	0.206847	22711351	0	-76.1555	2.41492	NA	NA	NA	NA	NA	NA	Invertivore	Dense habitat	Neotropical
Cinnyricinclus_femoralis	Sturnidae	0	95.4907	116.877	0.301377	0.368874	22710787	0	37.0962	-1.43422	NA	NA	NA	NA	NA	NA	NA	NA	NA
Cinnyricinclus_femoralis	Sturnidae	1	93.5509	119.487	0.294973	0.37675	22710787	0	37.0962	-1.43422	NA	NA	NA	NA	NA	NA	NA	NA	NA
Cinnyricinclus_leucogaster	Sturnidae	0	152.655	133.058	0.349928	0.305007	22710791	0	23.5227	-2.5414	NA	NA	NA	NA	NA	NA	Herbivore	Generalist	Afrotropical
Cinnyricinclus_leucogaster	Sturnidae	1	139.851	161.377	0.32424	0.374148	22710791	0	23.5227	-2.5414	NA	NA	NA	NA	NA	NA	Herbivore	Generalist	Afrotropical
Cinnyricinclus_sharpii	Sturnidae	0	157.963	143.116	0.344343	0.311976	22710783	0	34.2527	0.325242	NA	NA	NA	NA	NA	NA	NA	NA	NA
Cinnyricinclus_sharpii	Sturnidae	1	150.362	128.415	0.352582	0.301118	22710783	0	34.2527	0.325242	NA	NA	NA	NA	NA	NA	NA	NA	NA
Cissa_chinensis	Corvidae	0	106.754	86.593	0.303503	0.246186	22705809	0	99.8983	19.0594	NA	NA	NA	NA	NA	NA	Omnivore	Generalist	Indomalayan
Cissa_chinensis	Corvidae	1	105.132	88.7226	0.299829	0.253029	22705809	0	99.8983	19.0594	NA	NA	NA	NA	NA	NA	Omnivore	Generalist	Indomalayan
Cissa_hypoleuca	Corvidae	0	144.557	103.85	0.347047	0.249319	22705813	0	106.681	20.3364	NA	NA	NA	NA	NA	NA	Omnivore	Dense habitat	Indomalayan
Cissa_hypoleuca	Corvidae	1	144.248	100.004	0.350163	0.24276	22705813	0	106.681	20.3364	NA	NA	NA	NA	NA	NA	Omnivore	Dense habitat	Indomalayan
Cissa_thalassina	Corvidae	0	133.492	103.32	0.336937	0.260782	22724821	1	108.226	-7.10565	NA	NA	NA	NA	NA	NA	Invertivore	Dense habitat	Indomalayan
Cissa_thalassina	Corvidae	1	134.217	106.687	0.331864	0.263791	22724821	1	108.226	-7.10565	NA	NA	NA	NA	NA	NA	Invertivore	Dense habitat	Indomalayan
Cissopis_leverianus	Thraupidae	0	114.442	137.81	0.304686	0.366898	22722142	0	-60.8439	-9.51712	NA	NA	NA	NA	NA	NA	Herbivore	Dense habitat	Neotropical
Cissopis_leverianus	Thraupidae	1	113.196	138.017	0.301942	0.36815	22722142	0	-60.8439	-9.51712	NA	NA	NA	NA	NA	NA	Herbivore	Dense habitat	Neotropical
Cisticola_aberdare	Cisticolidae	0	181.556	129.919	0.380424	0.272226	22713436	0	36.1446	-0.437048	NA	NA	NA	NA	NA	NA	Invertivore	Generalist	Afrotropical
Cisticola_aberdare	Cisticolidae	1	188.542	141.945	0.372435	0.280391	22713436	0	36.1446	-0.437048	NA	NA	NA	NA	NA	NA	Invertivore	Generalist	Afrotropical
Cisticola_aberrans	Cisticolidae	0	179.515	149.796	0.357755	0.298526	103775454	0	25.1625	-10.2669	NA	NA	NA	NA	NA	NA	Invertivore	Open habitat	Afrotropical
Cisticola_aberrans	Cisticolidae	1	170.074	139.682	0.359442	0.29521	103775454	0	25.1625	-10.2669	NA	NA	NA	NA	NA	NA	Invertivore	Open habitat	Afrotropical
Cisticola_angusticauda	Cisticolidae	0	204.181	177.539	0.361769	0.314564	22713453	0	31.6564	-8.22205	NA	NA	NA	NA	NA	NA	Invertivore	Open habitat	Afrotropical
Cisticola_angusticauda	Cisticolidae	1	204.689	175.759	0.363792	0.312375	22713453	0	31.6564	-8.22205	NA	NA	NA	NA	NA	NA	Invertivore	Open habitat	Afrotropical
Cisticola_anonymus	Cisticolidae	0	172.559	138.495	0.367205	0.294717	22713287	0	18.0361	-0.0455527	NA	NA	NA	NA	NA	NA	Invertivore	Dense habitat	Afrotropical
Cisticola_anonymus	Cisticolidae	1	172.577	135.478	0.370338	0.290726	22713287	0	18.0361	-0.0455527	NA	NA	NA	NA	NA	NA	Invertivore	Dense habitat	Afrotropical
Cisticola_aridulus	Cisticolidae	0	206.775	179.599	0.353081	0.306677	22713515	0	23.2125	-10.9843	NA	NA	NA	NA	NA	NA	Invertivore	Open habitat	Afrotropical
Cisticola_aridulus	Cisticolidae	1	206.484	185.678	0.348555	0.313434	22713515	0	23.2125	-10.9843	NA	NA	NA	NA	NA	NA	Invertivore	Open habitat	Afrotropical
Cisticola_ayresii	Cisticolidae	0	207.116	171.699	0.362732	0.300704	22713540	0	26.3016	-14.0222	NA	NA	NA	NA	NA	NA	Invertivore	Open habitat	Afrotropical
Cisticola_ayresii	Cisticolidae	1	208.215	171.975	0.364424	0.300996	22713540	0	26.3016	-14.0222	NA	NA	NA	NA	NA	NA	Invertivore	Open habitat	Afrotropical
Cisticola_bodessa	Cisticolidae	0	187.024	169.57	0.34421	0.312086	22713329	0	38.5843	6.17615	NA	NA	NA	NA	NA	NA	Invertivore	Open habitat	Afrotropical
Cisticola_bodessa	Cisticolidae	1	189.571	171.983	0.344372	0.312422	22713329	0	38.5843	6.17615	NA	NA	NA	NA	NA	NA	Invertivore	Open habitat	Afrotropical
Cisticola_brachypterus	Cisticolidae	0	183.375	156.694	0.36459	0.311542	22713474	0	20.1202	-0.407431	NA	NA	NA	NA	NA	NA	Invertivore	Open habitat	Afrotropical
Cisticola_brachypterus	Cisticolidae	1	184.977	155.223	0.367063	0.30802	22713474	0	20.1202	-0.407431	NA	NA	NA	NA	NA	NA	Invertivore	Open habitat	Afrotropical
Cisticola_brunnescens	Cisticolidae	0	204.339	177.889	0.353712	0.307927	103776392	0	25.9671	2.61882	NA	NA	NA	NA	NA	NA	Invertivore	Open habitat	Afrotropical
Cisticola_brunnescens	Cisticolidae	1	209.512	171.766	0.366012	0.30007	103776392	0	25.9671	2.61882	NA	NA	NA	NA	NA	NA	Invertivore	Open habitat	Afrotropical
Cisticola_bulliens	Cisticolidae	0	172.501	152.147	0.347692	0.306667	22713295	0	14.2583	-10.3978	NA	NA	NA	NA	NA	NA	Invertivore	Generalist	Afrotropical
Cisticola_bulliens	Cisticolidae	1	175.027	154.992	0.347478	0.307703	22713295	0	14.2583	-10.3978	NA	NA	NA	NA	NA	NA	Invertivore	Generalist	Afrotropical
Cisticola_cantans	Cisticolidae	0	194.803	131.432	0.389103	0.262524	22713279	0	16.435	5.33378	NA	NA	NA	NA	NA	NA	Invertivore	Dense habitat	Afrotropical
Cisticola_cantans	Cisticolidae	1	194.252	132.337	0.388231	0.264488	22713279	0	16.435	5.33378	NA	NA	NA	NA	NA	NA	Invertivore	Dense habitat	Afrotropical
Cisticola_carruthersi	Cisticolidae	0	202.562	164.06	0.365107	0.295709	22713415	0	30.8944	-0.358631	NA	NA	NA	NA	NA	NA	Invertivore	Water	Afrotropical
Cisticola_carruthersi	Cisticolidae	1	192.587	160.268	0.362532	0.301694	22713415	0	30.8944	-0.358631	NA	NA	NA	NA	NA	NA	Invertivore	Water	Afrotropical
Cisticola_cherina	Cisticolidae	0	191.527	167.504	0.35331	0.308995	22713508	1	46.699	-19.3822	47.625	16.15	294002	190	335	460	Invertivore	Generalist	Afrotropical
Cisticola_cherina	Cisticolidae	1	198.033	177.47	0.34943	0.313147	22713508	1	46.699	-19.3822	47.625	16.15	294002	190	335	460	Invertivore	Generalist	Afrotropical
Cisticola_chiniana	Cisticolidae	0	198.532	174.97	0.348944	0.307531	22713333	0	27.7047	-11.5351	NA	NA	NA	NA	NA	NA	Invertivore	Open habitat	Afrotropical
Cisticola_chiniana	Cisticolidae	1	200.838	176.949	0.348807	0.307318	22713333	0	27.7047	-11.5351	NA	NA	NA	NA	NA	NA	Invertivore	Open habitat	Afrotropical
Cisticola_chubbi	Cisticolidae	0	187.135	134.399	0.380636	0.273371	22730835	0	28.3513	0.0116648	NA	NA	NA	NA	NA	NA	Invertivore	Generalist	Afrotropical
Cisticola_chubbi	Cisticolidae	1	187.381	139.873	0.374853	0.279814	22730835	0	28.3513	0.0116648	NA	NA	NA	NA	NA	NA	Invertivore	Generalist	Afrotropical
Cisticola_cinereolus	Cisticolidae	0	199.08	184.175	0.340945	0.315419	22713340	0	40.3918	2.81556	NA	NA	NA	NA	NA	NA	Invertivore	Open habitat	Afrotropical
Cisticola_cinereolus	Cisticolidae	1	193.364	175.769	0.343671	0.312398	22713340	0	40.3918	2.81556	NA	NA	NA	NA	NA	NA	Invertivore	Open habitat	Afrotropical
Cisticola_dambo	Cisticolidae	0	189.537	166.757	0.35529	0.31259	22713530	0	23.1298	-9.55378	NA	NA	NA	NA	NA	NA	Invertivore	Open habitat	Afrotropical
Cisticola_dambo	Cisticolidae	1	186.297	161.175	0.357422	0.309223	22713530	0	23.1298	-9.55378	NA	NA	NA	NA	NA	NA	Invertivore	Open habitat	Afrotropical
Cisticola_erythrops	Cisticolidae	0	189.193	132.2	0.378706	0.264625	22713268	0	18.5235	-1.83398	NA	NA	NA	NA	NA	NA	Invertivore	Generalist	Afrotropical
Cisticola_erythrops	Cisticolidae	1	179.987	123.488	0.380742	0.261223	22713268	0	18.5235	-1.83398	NA	NA	NA	NA	NA	NA	Invertivore	Generalist	Afrotropical
Cisticola_exilis	Cisticolidae	0	202.095	180.945	0.351488	0.314703	22713544	0	132.128	-2.26325	NA	NA	NA	NA	NA	NA	Invertivore	Generalist	Australasian
Cisticola_exilis	Cisticolidae	1	217.876	169.878	0.374836	0.29226	22713544	0	132.128	-2.26325	NA	NA	NA	NA	NA	NA	Invertivore	Generalist	Australasian
Cisticola_eximius	Cisticolidae	0	183.573	165.326	0.350864	0.315987	22713524	0	25.4375	7.67513	NA	NA	NA	NA	NA	NA	Invertivore	Open habitat	Afrotropical
Cisticola_eximius	Cisticolidae	1	187.75	123.243	0.408559	0.268187	22713524	0	25.4375	7.67513	NA	NA	NA	NA	NA	NA	Invertivore	Open habitat	Afrotropical
Cisticola_fulvicapilla	Cisticolidae	0	160.64	138.502	0.363996	0.313834	22713444	0	26.948	-18.6167	NA	NA	NA	NA	NA	NA	Invertivore	Generalist	Afrotropical
Cisticola_fulvicapilla	Cisticolidae	1	159.507	142.126	0.358108	0.319084	22713444	0	26.948	-18.6167	NA	NA	NA	NA	NA	NA	Invertivore	Generalist	Afrotropical
Cisticola_guinea	Cisticolidae	0	201.764	143.7	0.395867	0.281944	22713355	0	3.95933	10.8899	NA	NA	NA	NA	NA	NA	Invertivore	Open habitat	Afrotropical
Cisticola_guinea	Cisticolidae	1	205.457	151.656	0.390191	0.288015	22713355	0	3.95933	10.8899	NA	NA	NA	NA	NA	NA	Invertivore	Open habitat	Afrotropical
Cisticola_haesitatus	Cisticolidae	0	190.588	189.506	0.335635	0.33373	22713500	1	53.6156	12.4957	NA	NA	NA	NA	NA	NA	Invertivore	Dense habitat	Afrotropical
Cisticola_haesitatus	Cisticolidae	1	189.26	188.056	0.336485	0.334344	22713500	1	53.6156	12.4957	NA	NA	NA	NA	NA	NA	Invertivore	Dense habitat	Afrotropical
Cisticola_hunteri	Cisticolidae	0	187.985	143.9	0.371137	0.2841	22713309	0	35.7089	-2.45356	NA	NA	NA	NA	NA	NA	Invertivore	Generalist	Afrotropical
Cisticola_hunteri	Cisticolidae	1	186.673	141.909	0.371539	0.282446	22713309	0	35.7089	-2.45356	NA	NA	NA	NA	NA	NA	Invertivore	Generalist	Afrotropical
Cisticola_juncidis	Cisticolidae	0	198.728	166.021	0.359787	0.300573	22713491	0	63.0287	10.0346	NA	NA	NA	NA	NA	NA	Invertivore	Generalist	Widespread
Cisticola_juncidis	Cisticolidae	1	183.551	158.669	0.3552	0.307048	22713491	0	63.0287	10.0346	NA	NA	NA	NA	NA	NA	Invertivore	Generalist	Widespread
Cisticola_lais	Cisticolidae	0	186.565	123.588	0.389517	0.258031	22713383	0	29.2437	-20.6286	NA	NA	NA	NA	NA	NA	Invertivore	Generalist	Afrotropical
Cisticola_lais	Cisticolidae	1	178.635	116.844	0.392725	0.25688	22713383	0	29.2437	-20.6286	NA	NA	NA	NA	NA	NA	Invertivore	Generalist	Afrotropical
Cisticola_lateralis	Cisticolidae	0	150.113	123.377	0.355218	0.291951	22713283	0	13.2794	1.53025	NA	NA	NA	NA	NA	NA	Invertivore	Open habitat	Afrotropical
Cisticola_lateralis	Cisticolidae	1	150.178	126.87	0.351443	0.296898	22713283	0	13.2794	1.53025	NA	NA	NA	NA	NA	NA	Invertivore	Open habitat	Afrotropical
Cisticola_melanurus	Cisticolidae	0	187.404	165.044	0.3609	0.31784	22713459	0	19.4497	-8.78708	NA	NA	NA	NA	NA	NA	Invertivore	Open habitat	Afrotropical
Cisticola_melanurus	Cisticolidae	1	188.378	167.267	0.359118	0.318872	22713459	0	19.4497	-8.78708	NA	NA	NA	NA	NA	NA	Invertivore	Open habitat	Afrotropical
Cisticola_nanus	Cisticolidae	0	206.872	159.335	0.386784	0.297906	22713487	0	38.2424	-0.125444	NA	NA	NA	NA	NA	NA	NA	NA	NA
Cisticola_nanus	Cisticolidae	1	211.245	161.084	0.386253	0.294536	22713487	0	38.2424	-0.125444	NA	NA	NA	NA	NA	NA	NA	NA	NA
Cisticola_natalensis	Cisticolidae	0	171.81	145.819	0.357263	0.303217	22713440	0	23.235	-3.15787	NA	NA	NA	NA	NA	NA	Invertivore	Generalist	Afrotropical
Cisticola_natalensis	Cisticolidae	1	186.89	161.791	0.354255	0.30668	22713440	0	23.235	-3.15787	NA	NA	NA	NA	NA	NA	Invertivore	Generalist	Afrotropical
Cisticola_nigriloris	Cisticolidae	0	184.813	115.731	0.3991	0.249919	22713313	0	34.3175	-8.67888	NA	NA	NA	NA	NA	NA	Invertivore	Generalist	Afrotropical
Cisticola_nigriloris	Cisticolidae	1	183.226	115.672	0.397279	0.250805	22713313	0	34.3175	-8.67888	NA	NA	NA	NA	NA	NA	Invertivore	Generalist	Afrotropical
Cisticola_njombe	Cisticolidae	0	181.031	117.811	0.397668	0.258793	22713401	0	33.8932	-8.63368	NA	NA	NA	NA	NA	NA	Invertivore	Generalist	Afrotropical
Cisticola_njombe	Cisticolidae	1	181.003	117.512	0.397385	0.257993	22713401	0	33.8932	-8.63368	NA	NA	NA	NA	NA	NA	Invertivore	Generalist	Afrotropical
Cisticola_pipiens	Cisticolidae	0	183.268	141.321	0.371853	0.286741	22713411	0	27.89	-7.16814	NA	NA	NA	NA	NA	NA	Invertivore	Water	Afrotropical
Cisticola_pipiens	Cisticolidae	1	182.987	138.855	0.373484	0.283408	22713411	0	27.89	-7.16814	NA	NA	NA	NA	NA	NA	Invertivore	Water	Afrotropical
Cisticola_restrictus	Cisticolidae	0	193.989	176.094	0.344034	0.312297	22713394	0	40.2894	-1.99274	NA	NA	NA	NA	NA	NA	Invertivore	Dense habitat	Afrotropical
Cisticola_restrictus	Cisticolidae	1	213.095	196.639	0.341522	0.315149	22713394	0	40.2894	-1.99274	NA	NA	NA	NA	NA	NA	Invertivore	Dense habitat	Afrotropical
Cisticola_robustus	Cisticolidae	0	187.043	149.249	0.364042	0.290483	22713430	0	27.6831	-4.31538	NA	NA	NA	NA	NA	NA	Invertivore	Generalist	Afrotropical
Cisticola_robustus	Cisticolidae	1	179.416	139.63	0.3688	0.287019	22713430	0	27.6831	-4.31538	NA	NA	NA	NA	NA	NA	Invertivore	Generalist	Afrotropical
Cisticola_ruficeps	Cisticolidae	0	209.357	165.522	0.37548	0.296863	22713344	0	29.021	10.1738	NA	NA	NA	NA	NA	NA	Invertivore	Open habitat	Afrotropical
Cisticola_ruficeps	Cisticolidae	1	205.096	159.054	0.37971	0.294468	22713344	0	29.021	10.1738	NA	NA	NA	NA	NA	NA	Invertivore	Open habitat	Afrotropical
Cisticola_rufilatus	Cisticolidae	0	209.917	157.127	0.37453	0.280344	22713365	0	23.4961	-17.1992	NA	NA	NA	NA	NA	NA	Invertivore	Generalist	Afrotropical
Cisticola_rufilatus	Cisticolidae	1	207.357	153.288	0.377341	0.278948	22713365	0	23.4961	-17.1992	NA	NA	NA	NA	NA	NA	Invertivore	Generalist	Afrotropical
Cisticola_rufus	Cisticolidae	0	197.107	123.163	0.41302	0.258077	22713479	0	5.21395	10.4518	NA	NA	NA	NA	NA	NA	Invertivore	Generalist	Afrotropical
Cisticola_rufus	Cisticolidae	1	193.772	127.071	0.405198	0.265719	22713479	0	5.21395	10.4518	NA	NA	NA	NA	NA	NA	Invertivore	Generalist	Afrotropical
Cisticola_subruficapilla	Cisticolidae	0	176.588	149.991	0.355091	0.301608	22713370	0	20.0882	-28.0685	NA	NA	NA	NA	NA	NA	Invertivore	Dense habitat	Afrotropical
Cisticola_subruficapilla	Cisticolidae	1	163.347	137.28	0.357584	0.30052	22713370	0	20.0882	-28.0685	NA	NA	NA	NA	NA	NA	Invertivore	Dense habitat	Afrotropical
Cisticola_textrix	Cisticolidae	0	178.57	144.86	0.365819	0.296761	22713519	0	25.9099	-26.135	NA	NA	NA	NA	NA	NA	Invertivore	Open habitat	Afrotropical
Cisticola_textrix	Cisticolidae	1	184.522	151.961	0.363752	0.299563	22713519	0	25.9099	-26.135	NA	NA	NA	NA	NA	NA	Invertivore	Open habitat	Afrotropical
Cisticola_tinniens	Cisticolidae	0	198.229	141.994	0.380204	0.272344	22713419	0	25.422	-22.4049	NA	NA	NA	NA	NA	NA	Invertivore	Water	Afrotropical
Cisticola_tinniens	Cisticolidae	1	198.351	135.796	0.385963	0.26424	22713419	0	25.422	-22.4049	NA	NA	NA	NA	NA	NA	Invertivore	Water	Afrotropical
Cisticola_troglodytes	Cisticolidae	0	204.463	97.9761	0.454897	0.217981	22713483	0	30.8521	7.74522	NA	NA	NA	NA	NA	NA	Invertivore	Open habitat	Afrotropical
Cisticola_troglodytes	Cisticolidae	1	203.55	106.94	0.443971	0.23325	22713483	0	30.8521	7.74522	NA	NA	NA	NA	NA	NA	Invertivore	Open habitat	Afrotropical
Cisticola_woosnami	Cisticolidae	0	173.52	143.745	0.358938	0.297345	22713291	0	30.7607	-7.51879	NA	NA	NA	NA	NA	NA	Invertivore	Open habitat	Afrotropical
Cisticola_woosnami	Cisticolidae	1	173.432	141.16	0.362567	0.295102	22713291	0	30.7607	-7.51879	NA	NA	NA	NA	NA	NA	Invertivore	Open habitat	Afrotropical
Cistothorus_apolinari	Troglodytidae	0	198.56	128.317	0.404556	0.261439	22711366	0	-74.2842	4.09466	NA	NA	NA	NA	NA	NA	Invertivore	Generalist	Neotropical
Cistothorus_apolinari	Troglodytidae	1	197.622	125.429	0.406979	0.258305	22711366	0	-74.2842	4.09466	NA	NA	NA	NA	NA	NA	Invertivore	Generalist	Neotropical
Cistothorus_meridae	Troglodytidae	0	181.893	146.295	0.37083	0.298256	22711370	0	-71.1413	8.67028	NA	NA	NA	NA	NA	NA	Invertivore	Open habitat	Neotropical
Cistothorus_meridae	Troglodytidae	1	181.653	144.032	0.37221	0.295124	22711370	0	-71.1413	8.67028	NA	NA	NA	NA	NA	NA	Invertivore	Open habitat	Neotropical
Cistothorus_palustris	Troglodytidae	0	164.159	140.176	0.357657	0.305404	22711374	0	-106.638	34.4613	NA	NA	NA	NA	NA	NA	Invertivore	Water	Nearctic
[truncated: 9,387 more rows]

## Sheet: missing taxa
Species	island classification
Acrocephalus_baeticatus	mainland
Aethopyga_christinae	mainland
Alophoixus_affinis	island
Alophoixus_bres	island
Amaurospiza_carrizalensis	mainland
Amaurospiza_concolor	mainland
Amphispiza_belli	mainland
Amytornis_textilis	mainland
Andropadus_milanjensis	mainland
Andropadus_nigriceps	mainland
Andropadus_tephrolaemus	mainland
Anisognathus_igniventris	mainland
Anthreptes_fraseri	mainland
Anthus_longicaudatus	mainland
Aphelocoma_californica	mainland
Aphelocoma_coerulescens	mainland
Arachnothera_affinis	island
Asthenes_sclateri	mainland
Basileuterus_culicivorus	mainland
Basileuterus_luteoviridis	mainland
Bradypterus_thoracicus	mainland
Bradypterus_timorensis	island
Carduelis_hornemanni	mainland
Carpodacus_eos	mainland
Carpodacus_synoicus	mainland
Catharus_ustulatus	mainland
Certhilauda_barlowi	mainland
Cettia_vulcania	island
Chloropsis_cochinchinensis	mainland
Cinclidium_leucurum	mainland
Cisticola_galactotes	mainland
Cistothorus_platensis	mainland
Coracina_cinerea	island
Coracina_holopolia	island
Dicaeum_anthonyi	island
Dicaeum_concolor	mainland
Dives_dives	mainland
Dives_warszewiczi	mainland
Emberiza_striolata	mainland
Epinecrophylla_fjeldsaai	mainland
Erithacus_akahige	mainland
Eurylaimus_javanicus	mainland
Formicivora_littoralis	mainland
Garrulax_courtoisi	mainland
Granatellus_pelzelni	mainland
Gymnomyza_viridis	island
Gypsophila_crispifrons	mainland
Hemignathus_munroi	island
Hemignathus_virens	island
Hemixos_flavala	mainland
Heteromirafra_sidamoensis	mainland
Heteromyias_albispecularis	island
Hirundo_fuligula	mainland
Hirundo_perdita	mainland
Hirundo_striolata	mainland
Hylophilus_thoracicus	mainland
Hypsipetes_virescens	mainland
Jabouilleia_danjoui	mainland
Lanius_excubitor	mainland
Lanius_marwitzi	mainland
Lichmera_limbata	mainland
Luscinia_pectoralis	mainland
Macronous_flavicollis	mainland
Megalurulus_whitneyi	island
Mionectes_olivaceus	mainland
Mirafra_cantillans	mainland
Monarcha_barbatus	island
Monarcha_erythrostictus	island
Monarcha_verticalis	island
Myrmeciza_immaculata	mainland
Myrmotherula_fluminensis	mainland
Nectarinia_bifasciata	mainland
Nectarinia_chalybea	mainland
Nectarinia_ludovicensis	mainland
Nectarinia_manoensis	mainland
Nectarinia_tsavoensis	mainland
Oriolus_cruentus	island
Parus_leucomelas	mainland
Passerina_ciris	mainland
Pellorneum_capistratum	island
Petroica_multicolor	island
Phaeothlypis_rivularis	mainland
Phyllastrephus_leucolepis	mainland
Phylloscopus_makirensis	island
Pipilo_crissalis	mainland
Pipilo_fuscus	mainland
Piranga_lutea	mainland
Pitta_erythrogaster	island
Pitta_guajana	island
Pitta_venusta	island
Polioptila_clementsi	mainland
Prinia_atrogularis	mainland
Prinia_burnesii	mainland
Prunella_fagani	mainland
Pseudoalcippe_abyssinica	mainland
Pteruthius_flaviscapis	island
Pycnonotus_melanicterus	island
Remiz_macronyx	mainland
Rhinomyias_oscillans	island
Rhipidura_fuliginosa	island
Rhipidura_rufiventris	mainland
Salpornis_spilonotus	mainland
Seicercus_grammiceps	island
Sericornis_virgatus	island
Serinus_atrogularis	mainland
Serinus_estherae	island
Serinus_gularis	mainland
Serinus_reichardi	mainland
Serpophaga_munda	mainland
Sitta_castanea	mainland
Sporophila_torqueola	mainland
Strophocincla_cachinnans	mainland
Strophocincla_fairbanki	mainland
Sturnus_burmannicus	mainland
Sturnus_melanopterus	island
Stymphalornis_acutirostris	mainland
Suiriri_islerorum	mainland
Suiriri_suiriri	mainland
Sylvia_althaea	mainland
Sylvia_minula	mainland
Tangara_arthus	mainland
Tangara_cyanoptera	mainland
Telophorus_bocagei	mainland
Tephrodornis_gularis	mainland
Thraupis_cyanoptera	mainland
Troglodytes_aedon	mainland
Turdus_naumanni	mainland
Upucerthia_jelskii	mainland
Urocissa_whiteheadi	mainland
Vermivora_chrysoptera	mainland
Vireo_gilvus	mainland
Xenops_minutus	mainland
Zimmerius_improbus	mainland
Zoothera_imbricata	island
Zosterops_ficedulinus	island
Zosterops_japonicus	island
Zosterops_minor	island
Zosterops_salvadorii	mainland
